# Supplementary material for: Optimizing viral load testing access for the last mile: Geospatial cost model for point of care instrument placement
Source: PLoS One. 2019 Aug 26;14(8):e0221586. doi: 10.1371/journal.pone.0221586 (PMC6709899; doi:10.1371/journal.pone.0221586)
Supplement: S2 File — Excel document. Includes data underlying the findings included in this manuscript. (XLSX) [file pone.0221586.s002.xlsx]

## Sheet: Analytical dataset
Province	District	DHIS2_Name	x	y	*Government military facility coordinates that may not be released
Western	Sesheke	we Zambezi Rural Health Centre	24.373	-17.4376
Western	Kalabo	we Yuka Mission Hospital	22.6131	-14.9846
Western	Sesheke	we Yeta Hospital Affiliated Health Centre	24.2889	-17.4745
Western	Sesheke	we Yeta District Hospital	24.289	-17.4746
Western	Kaoma	we Winda Rural Health Centre	23.7469	-14.5584
Western	Lukulu	we West Five Rural Health Centre	24.4506	-13.9508
Western	Kalabo	we Wenela Rural Health Centre	22.6951	-15.0074
Western	Lukulu	we Watopa Rural Health Centre	23.628	-14.0396
Western	Limulunga	we Ushaa Rural Health Centre	23.2857	-14.956
Western	Sikongo	we Tuuwa Rural Health Centre	22.2586	-15.1206
Western	Kalabo	we Tapo Rural Health Centre	22.8557	-15.1539
Western	Shang'ombo	we Siwelewele Health Post	22.3186	-16.2963
Western	Senanga	we Situnga Health Post	23.3312	-15.9772
Western	Limulunga	we Sitoya Rural Health Centre	23.4798	-14.773
Western	Sioma	we Sitoti Rural Health Centre	23.2706	-16.3176
Western	Lukulu	we Sitaka Health Post	23.9611	-14.3843
Western	Kalabo	we Sishekanu Health Post	22.8076	-14.8408
Western	Nalolo	we Sipungu Health Post	23.0343	-15.8044
Western	Sioma	we Sioma Rural Health Centre	23.5032	-16.6012
Western	Nalolo	we Sinungu Rural Health Centre	23.0497	-15.8042
Western	Sioma	we Sinjembela Rural Health Centre	23.0261	-17.3159
Western	Mongu	we Simulumbe Rural Health Centre	23.5544	-15.1596
Western	Lukulu	we Simakumba Rural Health Centre	23.2865	-14.2276
Western	Limulunga	we Simaa Health Post	23.6217	-14.8535
Western	Sesheke	we Silumbu Rural Health Centre	23.8718	-16.9211
Western	Sioma	we Silowana Rural Health Centre	23.1569	-16.1946
Western	Sesheke	we Silolo Health Post	24.1685	-17.3849
Western	Senanga	we Sikumbi Rural Health Centre	23.461	-16.4713
Western	Sikongo	we Sikongo Rural Health Centre	22.3203	-14.99
Western	Kalabo	we Sihole Rural Health Centre	22.5765	-15.6777
Western	Mulobezi	we Sichili Rural Health Centre	24.953	-16.7066
Western	Mulobezi	we Sichili Mission Hospital	24.9532	-16.7071
Western	Senanga	we Sibukali Rural Health Centre	23.8249	-16.3222
Western	Mongu	we Sibongo Health Post	23.9844	-15.5068
Western	Shang'ombo	we Shangombo Rural Health Centre	22.1007	-16.3169
Western	Shang'ombo	we Shangombo District Hospital	22.0839	-16.3169
Western	Mulobezi	we Senjamba Health Post	25.0039	-16.3032
Western	Senanga	we Senanga Urban Health Centre	23.2898	-16.113
Western	Senanga	we Senanga General Hospital	23.3007	-16.1011
Western	Mongu	we Sefula Stage II Rural Health Centre	23.1862	-15.384
Western	Kalabo	we Salunda Health Post	22.6439	-14.9221
Western	Mongu	we Prison Urban Health Centre	23.1437	-15.2653
Western	Kalabo	we N'uma Health Post	22.8304	-15.4017
Western	Mongu	we Nomai Health Post	23.2422	-15.3466
Western	Kaoma	we Nkeyema Rural Health Centre	25.38	-14.8696
Western	Luampa	we Nkenga Rural Health Centre	24.2631	-14.8864
Western	Nkeyema	we Njonjolo Rural Health Centre	25.2525	-15.0361
Western	Senanga	we Ngundi Health Post	23.395	-16.3882
Western	Lukulu	we Ngimbu Rural Health Centre	23.3266	-14.3927
Western	Sesheke	we Neongelo Health Post	24.1301	-17.2641
Western	Mongu	we Ndau Rural Health Centre	22.9588	-15.4205
Western	Limulunga	we Ndanda Rural Health Centre	23.7662	-14.9538
Western	Mongu	we Natonga Health Post	23.7798	-15.4576
Western	Nalolo	we Nasilimwe Rural Health Centre	22.9694	-15.5963
Western	Mongu	we Nasange Health Post	23.9112	-15.3114
Western	Nalolo	we Nanjuca Rural Health Centre	23.2462	-15.6821
Western	Sioma	we Nangweshi Rural Health Centre	23.327	-16.3959
Western	Limulunga	we Nangula Rural Health Centre	23.4245	-15.0342
Western	Limulunga	we Nang'oko Health Post	23.1492	-15.1258
Western	Mongu	we Namushakende Rural Health Centre	23.2175	-15.4453
Western	Kalabo	we Namundale Health Post	22.9131	-15.5048
Western	Limulunga	we Namitome Rural Health Centre	23.2224	-15.139
Western	Mongu	we Namengo Health Post	23.8207	-15.7383
Western	Lukulu	we Namayula Health Post	23.2338	-14.3446
Western	Kalabo	we Namatindi Rural Health Centre	22.7508	-15.2117
Western	Kaoma	we Namaloba Health Post	24.8091	-14.7085
Western	Mongu	we Nalwei Rural Health Centre	23.9056	-15.0765
Western	Sioma	we Nalwashi Rural Health Centre	23.1121	-16.3902
Western	Mongu	we Nalikwanda Stage II Rural Health Centre	23.7775	-15.508
Western	Luampa	we Nakayembe Rural Health Centre	24.2572	-15.2975
Western	Sikongo	we Mwenyi Health Post	22.5691	-14.945
Western	Mongu	we Mweeke Health Post	23.3315	-15.2423
Western	Mwandi	we Mwandi Mission Hospital	24.8169	-17.5099
Western	Luampa	we Mwandansengo Health Post	24.4711	-14.9211
Western	Limulunga	we Mwanawina Rural Health Centre	23.1673	-14.8508
Western	Senanga	we Mwanamwalye Rural Health Centre	24.0153	-16.4126
Western	Kaoma	we Mwanambuyu Rural Health Centre	24.0205	-14.9203
Western	Kaoma	we Mutondo Rural Health Centre	24.6102	-14.7191
Western	Sioma	we Mutomena Rural Health Centre	23.1117	-16.7401
Western	Kalabo	we Mutaa Health Post	22.7603	-14.4489
Western	Nalolo	we Muoyo Rural Health Centre	23.2573	-15.5759
Western	Luampa	we Mulwa Health Post	24.1803	-15.1711
Western	Lukulu	we Mulongo Health Post	23.2362	-14.4067
Western	Shang'ombo	we Mulonga Rural Health Centre	22.5674	-16.3508
Western	Mulobezi	we Mulobezi Rural Health Centre	25.1695	-16.7721
Western	Kalabo	we Mulinga Health Post	22.7757	-14.916
Western	Sesheke	we Mulimambango Rural Health Centre	24.3174	-17.4835
Western	Mulobezi	we Mulauli Health Post	25.1596	-16.9493
Western	Mongu	we Mulambwa Urban Health Centre	23.1298	-15.2761
Western	Sesheke	we Mukusi Sawmills Rural Health Centre	24.1615	-17.3166
Western	Kalabo	we Muchicha Health Post	22.7571	-14.4575
Western	Limulunga	we Miulwe Health Post	23.4381	-15.157
Western	Kalabo	we Mitwi Health Post	22.67	-15.534
Western	Mitete	we Mitete Rural Health Centre	23.0856	-14.3672
Western	Kalabo	we Mishulundu Health Post	22.8096	-14.7767
Western	Luampa	we Mbanyutu Rural Health Centre	24.3448	-14.9539
Western	Lukulu	we Mbanga Rural Health Centre	23.1978	-14.7091
Western	Shang'ombo	we Mbanda Rural Health Centre	22.8341	-16.4834
Western	Luampa	we Mbale Health Post	24.3604	-14.7202
Western	Kaoma	we Mayukwayukwa 2 Rural Health Centre	24.1848	-14.552
Western	Lukulu	we Mayankwa Rural Health Centre	23.8617	-14.4348
Western	Mongu	we Mawawa Rural Health Centre	23.24	-15.1796
Western	Mwandi	we Masese Rural Health Centre	24.64	-17.2847
Western	Kalabo	we Mapungu Rural Health Centre	22.7805	-15.0838
Western	Kaoma	we Mangango ZNS Rural Health Centre	*	*
Western	Mongu	we Mabumbu Rural Health Centre	23.1536	-15.1761
Western	Sikongo	we Mabua Health Post	22.3194	-15.4243
Western	Sioma	we Lyabangu Health Post	23.247	-16.6395
Western	Mongu	we Lwatembo Health Post	23.8064	-15.26
Western	Lukulu	we Luvuzi Rural Health Centre	23.8187	-14.3941
Western	Kalabo	we Lutwi Health Post	22.5451	-15.3595
Western	Sesheke	we Lusu Mission Health Post	24.0925	-17.2127
Western	Sikongo	we Luoke West Rural Health Centre	22.4533	-14.8001
Western	Kaoma	we Lunyati Rural Health Centre	24.9036	-14.2468
Western	Kalabo	we Lumei Health Post	22.5657	-14.8356
Western	Sikongo	we Lulan'unyi Health Post	22.2436	-15.262
Western	Mongu	we Lulambo Health Post	22.9587	-15.477
Western	Mongu	we Lukweta Rural Health Centre	23.8291	-15.58
Western	Lukulu	we Lukulu District Hospital	23.2593	-14.4128
Western	Kalabo	we Lukona Rural Health Centre	22.7425	-15.3452
Western	Kalabo	we Lukoko Health Post	22.3918	-14.6551
Western	Lukulu	we Lukau Health Post	23.3402	-14.5654
Western	Mongu	we Lukalanya Rural Health Centre	23.7171	-15.2747
Western	Senanga	we Lui-wanyau Health Post	23.4018	-16.1891
Western	Senanga	we Lui-namabunga Health Post	23.4823	-16.0174
Western	Luampa	we Lui Rural Health Centre	24.1511	-15.0225
Western	Senanga	we Lui River Rural Health Centre	23.5297	-15.7664
Western	Sikongo	we Lueti Rural Health Centre	22.389	-15.7064
Western	Luampa	we Lububa Health Post	24.0528	-15.0396
Western	Lukulu	we Lubosi Urban Health Centre	23.2376	-14.3766
Western	Lukulu	we Lubosi Health Post	23.2549	-14.3997
Western	Mongu	we Luandui Rural Health Centre	23.5413	-15.4483
Western	Lukulu	we Luanchuma Health Post	23.2923	-14.3437
Western	Luampa	we Luampa Mission Hospital	24.4433	-15.057
Western	Mongu	we Looma Health Post	23.7058	-15.1747
Western	Kaoma	we Longe Health Post	24.8856	-14.8287
Western	Mongu	we Liyoyelo Urban Health Centre (Mongu)	23.1444	-15.2411
Western	Kalabo	we Liyoyelo Rural Health Centre	22.6807	-14.9933
Western	Sikongo	we Liumena Rural Health Centre	22.614	-14.9895
Western	Kalabo	we Liumba Rural Health Centre	22.4624	-14.9961
Western	Nalolo	we Litoya Rural Health Centre	23.3457	-15.6635
Western	Mongu	we Litawa Rural Health Centre	23.5925	-15.6631
Western	Senanga	we Litambya Rural Health Centre	23.3091	-16.067
Western	Lukulu	we Lishuwa Rural Health Centre	23.5002	-14.3959
Western	Limulunga	we Limulunga Stage II Rural Health Centre	23.1458	-15.1346
Western	Nalolo	we Liliachi Rural Health Centre	23.034	-15.6914
Western	Kalabo	we Libonda Rural Health Centre	22.8821	-14.9917
Western	Senanga	we Liangati Health Post	23.2967	-15.7896
Western	Mongu	we Lewanika Urban Clinic	23.1372	-15.2651
Western	Mongu	we Lewanika Referral Hospital	23.1382	-15.2653
Western	Mongu	we Lealui Rural Health Centre	23.0243	-15.2328
Western	Kalabo	we Kuuli Rural Health Centre	22.8564	-14.6556
Western	Lukulu	we Kawaya Health Post	23.2363	-14.4807
Western	Nalolo	we Kaunga-Lueti Rural Health Centre	23.0253	-16.0687
Western	Sioma	we Kaunga Mashi Rural Health Centre	22.631	-16.9632
Western	Luampa	we Katunda Rural Health Centre	24.6805	-14.8326
Western	Kaoma	we Katoya Health Post	25.0189	-14.6397
Western	Sesheke	we Katima Mulilo Rural Health Centre	24.2428	-17.4712
Western	Nalolo	we Kataba Rural Health Centre	23.3498	-15.4465
Western	Kaoma	we Kasimba Rural Health Centre	24.9661	-14.244
Western	Lukulu	we Kasheke Health Post (Lukulu)	23.287	-14.2272
Western	Kaoma	we Kasabi Rural Health Centre	23.7648	-14.8615
Western	Kaoma	we Kaoma District Hospital	24.7984	-14.8047
Western	Lukulu	we Kamilende Rural Health Centre	23.5443	-14.1246
Western	Mongu	we Kama Rural Health Centre	22.9324	-15.3442
Western	Kaoma	we Kalwalo Health Post	23.902	-14.7466
Western	Sikongo	we Kaluwe Rural Health Centre	22.1343	-14.5017
Western	Mongu	we Kalundwana Rural Health Centre	23.4034	-15.2439
Western	Sesheke	we Kalobolelwa Rural Health Centre	23.9793	-17.0297
Western	Kalabo	we Kalabo District Hospital	22.6808	-14.9933
Western	Nkeyema	we Kakanda Health Post	24.9628	-14.8268
Western	Nkeyema	we Kahare Rural Health Centre	25.1938	-14.8751
Western	Sioma	we Kaanja Rural Health Centre	23.3951	-16.4672
Western	Mongu	we Kaande Health Post	23.2471	-15.2436
Western	Senanga	we Itufa Rural Health Centre	23.3123	-15.8584
Western	Luampa	we Inkunikila Health Post	25.0548	-15.7643
Western	Mongu	we Imwiko Health Post	23.151	-15.2722
Western	Mongu	we Ilute Health Post	23.1633	-15.2761
Western	Limulunga	we Iloke Rural Health Centre	23.6321	-14.6962
Western	Limulunga	we Ikwichi Rural Health Centre	23.1625	-15.1107
Western	Limulunga	we Ikabako Health Post	23.3239	-15.1216
Western	Lukulu	we Dongwe Rural Health Centre	24.0197	-14.0095
Western	Kaoma	we Chitwa Rural Health Centre	24.9291	-14.5347
Western	Mulobezi	we Bwina Rural Health Centre	24.9544	-16.4375
Western	Luampa	we Afumba Rural Health Centre	24.9384	-15.6537
Southern	Zimba	so Zimba Hospital Affiliated Health Centre	26.2039	-17.3178
Southern	Monze	so ZCA Rural Health Centre	27.5182	-16.2867
Southern	Choma	so Zambia National Service Rural Health Centre	26.9016	-16.8088
Southern	Livingstone	so ZAF Clinic	*	*
Southern	Livingstone	so Victoria Falls Urban Health Centre	25.87	-17.9302
Southern	Chikankata	so Teranova Farm Health Centre	27.9905	-16.1797
Southern	Livingstone	so St. Joseph's Hospice	25.8848	-17.8335
Southern	Monze	so St Marys Health Post	27.422	-16.3504
Southern	Kazungula	so Sons of Thunder Health Post	25.9121	-17.6649
Southern	Kalomo	so Sipatunyana Rural Health Centre	26.5614	-17.2866
Southern	Sinazongwe	so Sinazongwe Rural Health Centre	27.4639	-17.2641
Southern	Sinazongwe	so Sinazeze Rural Health Centre	27.4057	-17.1467
Southern	Sinazongwe	so Sinamalima Rural Health Centre	27.5513	-17.0613
Southern	Zimba	so Simwatachela Rural Health Centre	26.7602	-17.53
Southern	Chikankata	so Simwaambwa Health Post	28.4189	-16.0975
Southern	Choma	so Simukanka Health Post	26.8621	-16.9776
Southern	Pemba	so Simooya Health Post	27.1842	-16.6504
Southern	Livingstone	so Simonga Health Post	25.7165	-17.8056
Southern	Choma	so Simeno Health Post	27.0978	-17.0159
Southern	Choma	so Simaubi Rural Health Centre	26.8297	-16.2582
Southern	Kazungula	so Simango Rural Health Centre	25.8955	-17.4303
Southern	Choma	so Simakutu Rural Health Centre	27.0035	-17.0675
Southern	Kazungula	so Sikaunzwe Rural Health Centre	25.2159	-17.5597
Southern	Sinazongwe	so Sikaneka Rural Health Centre	27.3396	-17.3551
Southern	Choma	so Sikalongo Rural Health Centre	27.2331	-16.9673
Southern	Siavonga	so Siavonga Hospital Affiliated Health Centre	28.7091	-16.5382
Southern	Siavonga	so Siavonga District Hospital	28.7099	-16.5382
Southern	Sinazongwe	so Siatwinda Rural Health Centre	27.2732	-17.4557
Southern	Sinazongwe	so Siansowa Rural Health Centre	27.3841	-17.4532
Southern	Choma	So Siankope Rural Health Centre	27.0622	-16.9227
Southern	Pemba	so Siamuleya Rural Health Centre	27.3279	-16.9499
Southern	Zimba	so Siamafumba Rural Health Centre	26.6026	-17.5125
Southern	Kazungula	so Siakasipa Health Post	25.9333	-17.5494
Southern	Kalomo	so Siachitema Rural Health Centre	26.7051	-16.8182
Southern	Kalomo	so Siabunkululu Rural Health Centre	26.6672	-16.4761
Southern	Choma	so Shampande Urban Health Centre	26.9632	-16.752
Southern	Monze	so Rusangu Rural Health Centre	27.534	-16.3761
Southern	Chikankata	so Riverside Farm Rural Health Centre	28.263	-15.8353
Southern	Mazabuka	so Research Station Urban Health Centre	27.7247	-15.8383
Southern	Choma	so Railway Surgery Urban Health Centre	26.9832	-16.808
Southern	Choma	so Prisons Urban Health Centre	26.9713	-16.8113
Southern	Choma	so Popota Rural Health Centre	26.9834	-16.8079
Southern	Livingstone	so Police Urban Health Centre	25.8606	-17.8489
Southern	Pemba	so Pemba Main Rural Health Centre	27.3651	-16.5202
Southern	Kazungula	so Nyawa Rural Health Centre	25.8924	-17.1872
Southern	Gwembe	so Nyanga Chaamwe Rural Health Centre	28.0945	-16.475
Southern	Monze	so Nteme Health Post	27.3992	-16.1764
Southern	Livingstone	so Nsongwe Health Post	25.892	-17.9485
Southern	Kalomo	so Nkandanzovu Rural Health Centre	26.2016	-16.5728
Southern	Mazabuka	so Nkabika Urban Health Centre	27.7675	-15.8388
Southern	Monze	so Njolamwanza Rural Health Centre	27.7136	-16.2186
Southern	Choma	so Njase Rural Health Centre	26.9912	-16.78
Southern	Kazungula	so Ngwezi Rural Health Centre	25.5065	-17.5077
Southern	Namwala	so Ngabo Health Post	26.5786	-15.9298
Southern	Mazabuka	so Nega Nega Rural Health Centre	28.0231	-15.8351
Southern	Pemba	so Ndondi Health Post	27.3907	-16.7321
Southern	Kalomo	so Nazilongo Rural Health centre	26.7466	-16.9938
Southern	Kazungula	so Nanyati Rural Health Centre	25.6502	-17.4115
Southern	Kalomo	so Nantale Health Post	26.606	-16.8799
Southern	Chikankata	so Nansenga Rural Health Centre	28.2008	-15.8773
Southern	Mazabuka	so Nanga Rural Health Centre	27.9182	-15.7764
Southern	Mazabuka	so Nanga Farm PLC Health Centre	27.9267	-15.781
Southern	Chikankata	so Nanduba Health Post	28.2927	-15.8794
Southern	Kalomo	so Namwianga Urban Health Centre	26.4869	-17.0644
Southern	Namwala	so Namwala Hospital Affiliated Health Centre	26.5022	-15.7757
Southern	Namwala	so Namwala District Hospital	26.4431	-15.752
Southern	Monze	so Nampeyo Rural Health Centre	27.6591	-16.3417
Southern	Livingstone	so Namatama Health Post	25.8868	-17.8243
Southern	Mazabuka	so Namaila Rural Health Centre	28.034	-16.3082
Southern	Kalomo	so Naluja Rural Health Centre	26.5541	-16.6665
Southern	Choma	so Nalube Health Post	26.9443	-16.3736
Southern	Chikankata	so Naluama Rural Health Centre	28.156	-15.9832
Southern	Choma	so Nalituba Health Post	26.8627	-16.4788
Southern	Zimba	so Nakowa Rural Health Centre	26.1929	-17.3159
Southern	Livingstone	so Nakatindi Health Centre	25.8179	-17.8551
Southern	Namwala	so Nakamboma Rural Health Centre	26.977	-16.1246
Southern	Mazabuka	so Nakambala Urban Health Centre	27.7505	-15.8508
Southern	Monze	so Nadongo Health Post	27.8612	-16.3404
Southern	Chikankata	so Nadezwe Rural Health Centre	28.0626	-16.2141
Southern	Siavonga	so Nabutezi Rural Health Centre	28.5414	-16.4584
Southern	Zimba	so Muzya Rural Health Centre	26.2751	-17.4217
Southern	Pemba	so Muzoka Rural Health Centre	27.3146	-16.6789
Southern	Mazabuka	so Musuma Health Post	27.739	-16.0904
Southern	Mazabuka	so Musangu Health Post	28.0353	-15.9219
Southern	Gwembe	so Munyumbwe Rural Health Centre	27.7772	-16.6464
Southern	Monze	so Munyubabisi Health Post	27.5528	-16.1201
Southern	Kalomo	so Munyeke Rural Health Centre	26.6649	-16.5945
Southern	Siavonga	so Munyama Rural Health Centre	28.7165	-16.5249
Southern	Kalomo	so Munkolo Rural Health Centre	26.1276	-17.2687
Southern	Mazabuka	so Munjile Rural Health Centre	27.666	-16.0969
Southern	Mazabuka	so Munenga Rural Health Centre	27.5679	-15.9038
Southern	Kalomo	so Mukwela Rural Health Centre	26.6561	-17.0281
Southern	Mazabuka	so Mukuyu Rural Health Centre	27.5874	-15.8831
Southern	Mazabuka	so Mugoto Rural Health Centre	28.1028	-15.9351
Southern	Namwala	so Muchila Rural Health Centre	26.5974	-16.235
Southern	Chikankata	so Mubuyu Health Post	28.0724	-16.0257
Southern	Kalomo	so Mubanga Rural Health Centre	26.4649	-16.7318
Southern	Pemba	so Moyo Rural Health Centre	27.4178	-16.7924
Southern	Livingstone	so Mosi O Tunya Urban Health Centre	25.8599	-17.8609
Southern	Monze	so Moonzwe Rural Health Centre	27.3837	-15.9708
Southern	Monze	so Moomba Rural Health Centre (Monze)	27.862	-16.3775
Southern	Kazungula	so Moomba Rural Health Centre	25.3236	-16.6265
Southern	Namwala	so Moobola Rural Health Centre	26.6972	-16.2474
Southern	Monze	so Monze Urban Health Centre	27.475	-16.2767
Southern	Monze	so Monze Mission Hospital	27.4748	-16.2745
Southern	Kalomo	so Monde Health Post	26.7983	-17.076
Southern	Mazabuka	so Mbayamusuma Rural Health Centre	27.8092	-16.1127
Southern	Choma	so Mbabala Rural Health Centre	26.9569	-16.5632
Southern	Mazabuka	so Mazabuka Hospital Affiliated Health Centre	27.7341	-15.8554
Southern	Mazabuka	so Mazabuka District Hospital	27.7342	-15.8552
Southern	Kalomo	so Mayoba Rural Health Centre	26.2692	-17.2277
Southern	Kalomo	so Mawaya Urban Health Centre	26.4823	-17.0208
Southern	Siavonga	so Matua Rural Health Centre	28.6991	-16.4069
Southern	Choma	so Masuku Rural Health Centre	27.1144	-17.2051
Southern	Choma	so Masuku Mines Terminal Rural Health Centre	27.1046	-17.2726
Southern	Kalomo	so Masempela Rural Health Centre	26.9364	-17.2522
Southern	Namwala	so Maseele Rural Health Centre	26.4189	-15.7606
Southern	Livingstone	so Maramba Urban Health Centre	25.872	-17.8473
Southern	Zimba	so Mapatizya Rural Health Centre	26.8641	-17.6935
Southern	Choma	so Mapanza Rural Health Centre	26.9058	-16.2538
Southern	Chikankata	so Manyonyo Health Post	28.0605	-15.7844
Southern	Kazungula	so Manyemunyemu Health Post	26.2076	-17.458
Southern	Mazabuka	so Manyana Health Post	27.5479	-16.0257
Southern	Monze	so Manungu Urban Health Centre	27.4818	-16.2932
Southern	Kazungula	so Mandia Health Post	25.5581	-17.8268
Southern	Kazungula	so Mambova Rural Health Centre	25.1952	-17.731
Southern	Monze	so Malundu Rural Health Centre	27.1944	-16.066
Southern	Kazungula	so Makunka Rural Health Centre	25.6423	-17.5347
Southern	Mazabuka	so Mainza Health Post	27.7406	-16.1564
Southern	Livingstone	so Mahatma Gandhi Urban Health Centre	25.8427	-17.8582
Southern	Mazabuka	so Magoye Rural Health Centre	27.6071	-16.0028
Southern	Choma	so Macha Mission Hospital	26.7904	-16.3921
Southern	Choma	so Macha Hospital Affiliated Health Centre	26.7914	-16.3911
Southern	Kalomo	so Mabombo Health Post	26.4325	-16.3348
Southern	Sinazongwe	so Maamba Hospital Affiliated Health Centre	27.2309	-17.3589
Southern	Sinazongwe	so Maamba Hospital	27.2306	-17.3585
Southern	Namwala	so Maala Rural Health Centre	26.7547	-15.7445
Southern	Monze	so Luyaba Rural Health Centre (Monze)	27.3538	-16.1344
Southern	Zimba	so Luyaba Rural Health Centre	26.6439	-17.3898
Southern	Gwembe	so Luumbo Rural Health Centre	28.0944	-16.475
Southern	Mazabuka	so Lubombo Rural Health Centre	27.8773	-15.8631
Southern	Livingstone	so Livingstone General Hospital	25.8536	-17.8426
Southern	Livingstone	so Linda Urban Health Centre	25.8681	-17.8622
Southern	Livingstone	so Libuyu Urban Health Centre	25.8833	-17.8537
Southern	Mazabuka	so Konkola Rural Health Centre	27.8823	-16.2258
Southern	Monze	so Keemba Rural Health Centre	27.3717	-16.0529
Southern	Kazungula	so Kazungula Health Post	25.3979	-17.8051
Southern	Pemba	so Kazimaulu Rural Health Centre	27.5049	-16.8554
Southern	Kazungula	so Kauwe Rural Health Centre	26.1541	-17.0524
Southern	Monze	so Kaumba Health Post	27.7663	-16.2563
Southern	Kazungula	so Katombora Health Post	25.4057	-17.8389
Southern	Monze	so Katimba Rural Health Centre	27.1662	-16.3521
Southern	Kazungula	so Katapazi Health Post	26.1436	-17.61
Southern	Kalomo	so Kasukwe Health Post	26.5723	-16.574
Southern	Pemba	so Kasiya Rural Health Centre	27.2736	-16.5286
Southern	Livingstone	so Kasiya Health Post	25.922	-17.7439
Southern	Pemba	so Kasikili Rural Health Centre	27.5445	-16.5832
Southern	Namwala	so Kasenga Rural Health Centre (Namwala)	26.807	-15.8684
Southern	Mazabuka	so Kascol Urban Health Centre	27.6976	-15.877
Southern	Siavonga	so Kariba Rural Health Centre	28.7471	-16.509
Southern	Mazabuka	so Kaonga Urban Health Centre	27.7675	-15.8619
Southern	Monze	so Kanundwa Rural Health Centre	27.3391	-16.1928
Southern	Namwala	so Kantengwa Rural Health Centre	26.8776	-15.7713
Southern	Mazabuka	so Kangila Health Post	27.7756	-16.0304
Southern	Pemba	so Kanchomba Rural Health Centre	27.498	-16.5647
Southern	Kalomo	so Kanchele Rural Health Centre	26.7792	-17.3028
Southern	Kalomo	so Kalonda Rural Health Centre	26.6977	-16.8851
Southern	Kalomo	so Kalomo District Hospital Affiliated Health Centre	26.4772	-17.0309
Southern	Mazabuka	so Kaleya Urban Clinic	27.6782	-15.892
Southern	Mazabuka	so Kaleya Sugar PLC Clinic	27.7335	-15.8321
Southern	Gwembe	so Kalelezyi Health Post	28.1371	-16.6062
Southern	Mazabuka	so Kalama Rural Health Centre	27.5152	-15.9537
Southern	Sinazongwe	so Kafwambila Rural Health Centre	27.0458	-17.8233
Southern	Chikankata	so Kafue Gorge Hospital Affiliated Health Centre	28.4461	-15.8659
Southern	Chikankata	so Kafue Gorge Hospital	28.4461	-15.8659
Southern	Namwala	so Kabulamwanda Rural Health Centre	26.8736	-15.8669
Southern	Choma	so Kabanze Health Centre	26.7429	-16.3034
Southern	Namwala	so Kabanga Health Post (Namwala)	27.0313	-16.0821
Southern	Pemba	so Jembo Rural Health Centre	27.4753	-16.644
Southern	Mazabuka	so Itebe Rural Health Centre	27.5207	-15.8175
Southern	Namwala	so Itapa Health Post	26.5288	-16.1177
Southern	Namwala	so Ichila Rural Health Centre	26.6714	-16.0314
Southern	Livingstone	so Hillcrest Health Post	25.8567	-17.8347
Southern	Choma	so Harmony Health Post	27.1038	-16.7533
Southern	Mazabuka	so Hanzala Rural Health Centre	27.9458	-16.2622
Southern	Mazabuka	so Hanjalika Health Centre	27.7558	-16.1341
Southern	Monze	so Hamapande Rural Health Centre	27.3386	-16.3016
Southern	Monze	so Hamangaba Rural Health Centre	27.1249	-16.196
Southern	Monze	so Hakunkula Rural Health Centre	27.2648	-16.0193
Southern	Kalomo	so Habulile Rural Health Centre	26.521	-16.3588
Southern	Pemba	so Habbanjuka Health Post	27.5999	-16.7077
Southern	Gwembe	so Gwembe Hospital Affiliated Health Centre	27.602	-16.4987
Southern	Gwembe	so Gwembe District Hospital	27.6009	-16.4975
Southern	Sinazongwe	so GVDC Rural Health Centre	27.477	-17.1992
Southern	Gwembe	so Gulumunyanga Health Post	28.0131	-16.6925
Southern	Mazabuka	so Delta Health Post	28.0279	-15.8246
Southern	Livingstone	so Dambwa North Health Post	25.8409	-17.8485
Southern	Livingstone	so DALICE Urban Health Centre	25.8309	-17.8486
Southern	Mazabuka	so Chuula Clinic	27.6887	-15.8717
Southern	Kalomo	so Choonga Rural Health Centre	26.4961	-16.9892
Southern	Choma	so Choma Hospital Affiliated Health Centre	26.9705	-16.8091
Southern	Choma	so Choma District Hospital	26.9723	-16.8081
Southern	Pemba	so Chiyumbabeenzu Rural Health Centre	27.4044	-16.6907
Southern	Sinazongwe	so Chiyabi Rural Health Centre	27.6616	-16.9786
Southern	Mazabuka	so Chivuna Rural Health Centre	27.8227	-16.1838
Southern	Namwala	so Chitongo Rural Health Centre	26.937	-16.0373
Southern	Monze	so Chisekesi Rural Health Centre	27.4776	-16.4389
Southern	Gwembe	so Chipepo Rural Health Centre	27.862	-16.8057
Southern	Choma	so Chilalantambo Health Post	26.8927	-16.336
Southern	Kalomo	so Chilala Rural Health Centre	26.6456	-16.3784
Southern	Monze	so Chikuni OPD Mission Hospital	27.5455	-16.4294
Southern	Chikankata	so Chikombola Rural Health Centre	28.2027	-16.1991
Southern	Chikankata	so Chikankata Referral Hospital	28.1444	-16.2295
Southern	Chikankata	so Chikankata Hospital Affiliated Health Centre	28.1441	-16.2293
Southern	Chikankata	so Chikani Health Post	28.2987	-16.0246
Southern	Kalomo	so Chifusa Rural Health Centre	26.7706	-16.6664
Southern	Monze	so Charles Lwangwa Rural Health Centre	27.5546	-16.4233
Southern	Gwembe	so Chabbobboma Rural Health Centre	27.8335	-16.772
Southern	Monze	so Bweengwa Rural Health Centre	27.1313	-16.0985
Southern	Kalomo	so Bulyambeba Rural Health Centre	26.4268	-16.5911
Southern	Sinazongwe	so Buleyamalima Rural Health Centre	27.5361	-17.124
Southern	Livingstone	so Boma Urban Health Centre	25.8506	-17.8441
Southern	Kalomo	so Bbilili Rural Health Centre	26.2342	-16.7493
Southern	Choma	so Batoka Rural Health Centre	27.2504	-16.7687
Southern	Monze	so Banakaila Rural Health Centre	27.3271	-15.978
Southern	Namwala	so Baambwe Rural Health Centre	26.5177	-15.7766
Southern	Livingstone	so Army School of Ordinance Clinic	25.8534	-17.8724
Southern	Livingstone	so Airport Urban Health Centre	25.8131	-17.8366
NorthWestern	Solwezi	nw Zangamenu Urban Health Centre	26.4234	-12.2073
NorthWestern	Solwezi	nw Zambia Compound Urban Health Centre	26.3887	-12.1719
NorthWestern	Zambezi	nw Zambezi District Hospital Affiliated Health Centre	23.11	-13.5437
NorthWestern	Zambezi	nw Zambezi District Hospital	23.1108	-13.5436
NorthWestern	Solwezi	nw St Francis Rural Health Centre	26.5046	-12.48
NorthWestern	Mushindamo	nw St Dorothy Rural Health Centre	27.0644	-12.3383
NorthWestern	Solwezi	nw Solwezi Urban Health Centre	26.3974	-12.1874
NorthWestern	Solwezi	nw Solwezi TT College Urban Health Centre	26.4078	-12.2037
NorthWestern	Solwezi	nw Solwezi General Hospital	26.4213	-12.1826
NorthWestern	Kalumbila	nw Shilenda Rural Health Centre	25.7674	-12.3925
NorthWestern	Manyinga	nw Saint Kalemba Rural Health Centre	24.4047	-13.341
NorthWestern	Ikelenge	nw Sachibondu Rural Health Centre	24.4649	-11.5213
NorthWestern	Solwezi	nw Prisons Urban Health Centre	26.3943	-12.1852
NorthWestern	Mufumbwe	nw Nyansonso Health Post	25.584	-12.9863
NorthWestern	Mwinilunga	nw Nyangombe Rural Health Centre	24.6164	-11.7616
NorthWestern	Zambezi	nw Nyakulenga Rural Health Centre	23.3971	-13.1803
NorthWestern	Kasempa	nw Nselauke Rural Health Centre	25.8711	-13.1048
NorthWestern	Kalumbila	nw Nkulumazhimba Rural Health Centre	25.81	-12.2866
NorthWestern	Kasempa	nw Njenga Rural Health Centre	25.7131	-13.4983
NorthWestern	Mwinilunga	nw Mwinilunga District Hospital	24.4299	-11.7382
NorthWestern	Kalumbila	nw Mutanda Rural Health Centre	26.2587	-12.3912
NorthWestern	Solwezi	nw Mushitala Urban Health Centre	26.4234	-12.1544
NorthWestern	Mufumbwe	nw Mushima Rural Health Centre	25.5003	-13.5892
NorthWestern	Mufumbwe	nw Munyambala Rural Health Post	24.8624	-13.3597
NorthWestern	Kalumbila	nw Mumena Rural Health Centre	26.1526	-12.5511
NorthWestern	Solwezi	nw Mumbezhi Zambia National Service Rural Health Centre	25.5745	-12.2476
NorthWestern	Kabompo	nw Mumbeji Rural Health Centre	23.6654	-13.8593
NorthWestern	Kasempa	nw Mukunashi Rural Health Centre	25.8784	-13.876
NorthWestern	Kasempa	nw Mukinge Mission Hospital	25.8548	-13.4815
NorthWestern	Mushindamo	nw Mujimanjovu Rural Health Centre	26.5173	-12.7864
NorthWestern	Mufumbwe	nw Mufumbwe Hospital Affiliated Health Centre	25.0333	-13.1461
NorthWestern	Mufumbwe	nw Mufumbwe District Hospital	25.0348	-13.1446
NorthWestern	Solwezi	nw Mitukutuku Rural Health Centre	26.3388	-12.2482
NorthWestern	Kasempa	nw Mbulumunene Health post	25.9566	-13.7465
NorthWestern	Solwezi	nw Mbonge Rural Health Centre	26.4844	-12.1657
NorthWestern	Mufumbwe	nw Matushi Rural Health Centre	24.7763	-13.2013
NorthWestern	Mushindamo	nw Mapunga Rural Health Centre	26.8515	-12.931
NorthWestern	Kalumbila	nw Maheba A Rural Health Centre	25.9294	-12.3857
NorthWestern	Mwinilunga	nw Luwi Mission Hospital	24.943	-12.3911
NorthWestern	Kasempa	nw Lunga Rural Health Centre	26.5255	-13
NorthWestern	Mwinilunga	nw Lumwana West Rural Health Centre	25.1303	-11.8212
NorthWestern	Kalumbila	nw Lumwana Hospital Affiliated Health Centre	25.8398	-12.3219
NorthWestern	Kalumbila	nw Lumwana East Rural Health Centre	25.6562	-12.2716
NorthWestern	Chavuma	nw Lukolwe Rural Health Centre	22.6817	-13.1959
NorthWestern	Mufumbwe	nw Lubilo Health Post	24.9061	-13.1845
NorthWestern	Solwezi	nw Luanfula ZFDS Rural Health Centre	27.4955	-12.2215
NorthWestern	Mushindamo	nw Luamala Rural Health Centre	26.7735	-12.2007
NorthWestern	Manyinga	nw Loloma Mission Hospital	24.3285	-13.4047
NorthWestern	Manyinga	nw Loloma Hospital Affiliated Health Centre	24.3284	-13.4043
NorthWestern	Solwezi	nw Kyakufuma Rural Health Centre	26.401	-12.0363
NorthWestern	Kasempa	nw Kivuku Rural Health Centre	25.8675	-13.498
NorthWestern	Solwezi	nw Kisalala Rural Health Centre	26.5322	-12.3534
NorthWestern	Solwezi	nw Kimputubwanga Health Post	26.5821	-12.2033
NorthWestern	Solwezi	nw Kimiteto Rural Health Centre	26.3411	-12.1896
NorthWestern	Solwezi	nw Kimasala Urban Health Centre	26.3862	-12.1513
NorthWestern	Kasempa	nw Kelongwa Rural Health Centre	26.338	-13.71
NorthWestern	Solwezi	nw Kazomba Urban Health Centre	26.3767	-12.1888
NorthWestern	Mwinilunga	nw Kawiko Rural Health Centre	24.4149	-11.6711
NorthWestern	Solwezi	nw Katandano Zambia National Service Rural Health Centre	26.4667	-12.0389
NorthWestern	Mufumbwe	nw Kashima Rural Health Centre	24.5774	-13.2192
NorthWestern	Kasempa	nw Kasempa Urban Health Centre	25.8327	-13.4583
NorthWestern	Manyinga	nw Kasamba Rural Health Centre	24.4932	-13.2553
NorthWestern	Solwezi	nw Kapijimpanga Rural Health Centre	26.5189	-12.2596
NorthWestern	Mushindamo	nw Kanuma Rural Health Centre	26.9364	-12.351
NorthWestern	Kasempa	nw Kankolonkolo Rural Health Centre	26.004	-13.0141
NorthWestern	Kasempa	nw Kanjibiji Rural Health Centre	25.9611	-13.489
NorthWestern	Mushindamo	nw Kangwena Health Post	27.3218	-12.3798
NorthWestern	Solwezi	nw Kamitonte Rural Health Centre	26.416	-12.0023
NorthWestern	Mufumbwe	nw Kaminzekenzeke Rural Health Centre	25.5482	-13.7837
NorthWestern	Mwinilunga	nw Kamapanda Rural Health Centre	24.0587	-12.0011
NorthWestern	Ikelenge	nw Kalene Hospital Affiliated Health Centre	24.188	-11.1764
NorthWestern	Solwezi	nw Kakombe Rural Health Centre	26.6878	-12.2272
NorthWestern	Kabompo	nw Kabompo Hospital Affiliated Health Centre	24.2044	-13.5958
NorthWestern	Kabompo	nw Kabompo District Hospital	24.2044	-13.5957
NorthWestern	Mufumbwe	nw Kabanda Rural Health Centre	25.4214	-13.6443
NorthWestern	Kasempa	nw Jifumpa Rural Health Centre	26.3195	-13.9678
NorthWestern	Kalumbila	nw Jagaimo Rural Health Centre	25.9319	-12.425
NorthWestern	Ikelenge	nw Ikelenge Rural Health Centre	24.2729	-11.2403
NorthWestern	Kalumbila	nw Holy Family Rural Health Centre	25.5982	-12.2606
NorthWestern	Solwezi	nw Hill Top Private Hospital	26.4123	-12.1873
NorthWestern	Manyinga	nw Diambombola Health Post	24.092	-13.0768
NorthWestern	Kasempa	nw Dengwe Rural Health Centre	25.8339	-13.314
NorthWestern	Zambezi	nw Chizozu Health Post	23.6531	-13.8539
NorthWestern	Chavuma	nw Chiyeke Rural Health Centre	22.7328	-13.0736
NorthWestern	Mwinilunga	nw Chiwoma Rural Health Centre	24.2615	-12.3081
NorthWestern	Chavuma	nw Chivombo Rural Health Centre	22.9207	-13.1163
NorthWestern	Zambezi	nw Chitokoloki Hospital Affiliated Health Centre	23.2117	-13.835
NorthWestern	Kalumbila	nw Chisasa Rural Health Centre	25.4954	-12.1116
NorthWestern	Zambezi	nw Chinyamalitapi Rural Health Centre	22.3729	-13.5395
NorthWestern	Chavuma	nw Chavuma Mission Hospital	22.6809	-13.0747
NorthWestern	Mufumbwe	nw Boma Rural Health Centre	25.007	-13.1408
Northern	Mbala	no ZNS Mbala Clinic	*	*
Northern	Kasama	no ZNS Chishimba Rural Health Centre	31.2231	-10.207
Northern	Mpulungu	no Vyamba Rural Health Centre	31.0657	-8.99308
Northern	Luwingu	no Tungati Rural Health Centre	29.9853	-10.5505
Northern	Mbala	no Tulemane Urban Clinic	31.3553	-8.83931
Northern	Mporokoso	no Township Rural Health Centre	30.5318	-9.59399
Northern	Kasama	no Tazara Rural Health Centre	31.2063	-10.2448
Northern	Mbala	no Tanzuka Health Post	31.8832	-9.33022
Northern	Mbala	no Sumbi Health Post	32.0976	-9.40724
Northern	Mporokoso	no Shibwalya Kapila Rural Health Centre	30.7318	-9.72076
Northern	Mbala	no Senka Rural Health Centre	32.0793	-9.10901
Northern	Mbala	no Senga Rural Health Centre	31.2384	-9.36494
Northern	Mungwi	no Rosa Rural Health Centre	31.3601	-9.63366
Northern	Mungwi	no Peleti Rural Health Centre	31.9325	-9.81698
Northern	Nsama	no Nsumbu Rural Health Centre (Nsama)	30.4683	-8.51429
Northern	Luwingu	no Nsombo Rural Health Centre	29.9398	-10.8151
Northern	Mbala	no Nsokolo Rural Health Centre	31.826	-9.17765
Northern	Mungwi	no Nseluka Rural Health Centre	31.3499	-10.0636
Northern	Luwingu	no Nsanja Health Post	29.9665	-10.3566
Northern	Nsama	no Nsama Rural Health Centre	29.9487	-8.89227
Northern	Mbala	no Nondo Rural Health Centre	31.1999	-9.56065
Northern	Kaputa	no Nkosha Health Post	29.2244	-9.13643
Northern	Kasama	no Nkolemfumu Rural Health Centre	31.1734	-10.5779
Northern	Mporokoso	no Njalamimba Rural Health Centre	29.9204	-9.28245
Northern	Mungwi	no Ngulula Health Post	31.3499	-10.0637
Northern	Mungwi	no Ngoli Rural Health Centre	31.1756	-9.7961
Northern	Mungwi	no Ndasa Rural Health Centre	31.9881	-10.123
Northern	Luwingu	no Namukolo Urban Health Centre	29.924	-10.2551
Northern	Nsama	no Mwewe Rural Health Centre	29.9762	-8.63944
Northern	Mbala	no Mwamba Rural Health Centre (Mbala)	31.6129	-8.89722
Northern	Mbala	no Musipazi Rural Health Centre	31.385	-8.6817
Northern	Kasama	no Musa Rural Health Centre	31.2119	-10.3057
Northern	Mungwi	no Mungwi Rural Health Centre	31.3646	-10.1668
Northern	Kasama	no Mumbimfumu Health Post	31.2701	-10.2995
Northern	Mungwi	no Mumba Rural Health Centre	31.8322	-10.388
Northern	Kasama	no Mulobola Rural Health Centre	31.0807	-10.6404
Northern	Kasama	no Mulenga Hill Health Post	31.2082	-10.2114
Northern	Kasama	no Mulanshi Rural Health Centre	31.2927	-10.3303
Northern	Kaputa	no Mukupa Katandula Rural Health Centre	29.4617	-8.99629
Northern	Mporokoso	no Mukupa Kaoma Rural Health Centre	30.4316	-9.92278
Northern	Mporokoso	no Mukolwe Rural Health Centre	30.5757	-9.49349
Northern	Chilubi	no Mubili Health Post	30.4686	-10.8355
Northern	Mpulungu	no Mpulungu Urban Health Centre	31.1145	-8.76285
Northern	Mporokoso	no Mporokoso District Hospital	30.1049	-9.37364
Northern	Mbala	no Mpande Rural Health Centre	31.6731	-9.39468
Northern	Mporokoso	no Moseni Health Post	31.064	-9.69353
Northern	Chilubi	no Mofu Rural Health Centre	30.3582	-11.1092
Northern	Kasama	no Misengo Rural Health Centre	30.7002	-9.90775
Northern	Kasama	no Misamfu Rural Health Centre	31.2304	-10.1688
Northern	Kasama	no Milima Rural Health Centre	31.2307	-10.1541
Northern	Mbala	no Mbala Urban Clinic	31.3641	-8.84584
Northern	Mbala	no Mbala General Hospital	31.3643	-8.84524
Northern	Chilubi	no Mayuka Rural Health Centre	30.6331	-11.2999
Northern	Mbala	no Maule Health Post	31.3707	-9.5061
Northern	Chilubi	no Matipa Rural Health Centre	30.3011	-10.854
Northern	Mbala	no Masamba Rural Health Centre	31.3704	-9.14882
Northern	Mbala	no Mambwe Mission Rural Health Centre	31.7007	-9.18722
Northern	Mungwi	no Malole Rural Health Centre	31.5716	-10.122
Northern	Mungwi	no Makasa Rural Health Centre	31.8672	-9.66713
Northern	Kasama	no Lukupa Rural Health Centre	31.1649	-10.1281
Northern	Kasama	no Lukashya Rural Health Centre	31.222	-10.2136
Northern	Luwingu	no Luena Rural Health Centre	30.2078	-10.6519
Northern	Kasama	no Location Urban Health Centre	31.185	-10.2221
Northern	Mpulungu	no Kopeka Rural Health Centre	30.858	-9.6513
Northern	Mungwi	no Kayambi Rural Health Centre	31.9979	-9.45795
Northern	Mbala	no Kavumbo Health Post	31.5789	-9.20745
Northern	Luwingu	no Katuta Rural Health Centre	29.5095	-10.7271
Northern	Kasama	no Kateshi Rural Health Centre	31.2053	-10.0113
Northern	Kaputa	no Kasongole Rural Health Centre	29.4819	-8.89046
Northern	Kasama	no Kasonde Chisuna Health Post	31.0471	-10.283
Northern	Mbala	no Kaseshya Health Post	31.4841	-8.69059
Northern	Kasama	no Kasama Urban Health Centre	31.1814	-10.2114
Northern	Kasama	no Kasama General Hospital	31.1813	-10.2117
Northern	Kaputa	no Kaputa Rural Health Centre	29.6634	-8.46997
Northern	Kaputa	no kaputa district Hospital	29.6636	-8.47057
Northern	Mbala	no Kapufi Health Post	31.7579	-9.36689
Northern	Mungwi	no Kapolyo Rural Health Centre	31.7345	-10.1121
Northern	Kaputa	no Kapepula Health Post	30.0916	-8.46088
Northern	Mporokoso	no Kapatu Rural Health Centre	30.7384	-9.72049
Northern	Mungwi	no Kapamba Health Post	31.9255	-10.0225
Northern	Kaputa	no Kapala Health Post	29.8991	-8.49037
Northern	Mbala	no Kamuzwazi Health Post	31.5756	-9.12253
Northern	Nsama	no Kampinda Rural Health Centre	29.764	-8.7885
Northern	Mungwi	no Kalulu Rural Health Centre	31.959	-9.53936
Northern	Mporokoso	no Kalabwe Rural Health Centre	29.6741	-9.47247
Northern	Kaputa	no Kalaba Rural Health Centre	29.8751	-8.41687
Northern	Nsama	no Kakoma Health Post	29.7163	-8.98746
Northern	Kaputa	no Kafwimbi Health Post	29.3829	-9.0326
Northern	Luwingu	no Ipusukilo Rural Health Centre	29.8834	-10.3788
Northern	Luwingu	no Chungu Rural Health Centre	29.6383	-10.5958
Northern	Mbala	no Chozi TZR Rural Health Centre	32.2462	-9.39785
Northern	Mbala	no Chomba Health Post	31.1827	-9.62903
Northern	Kaputa	no Chocha Health Post	29.7852	-8.43805
Northern	Chilubi	no Chitunkubwe Health Post	30.035	-10.8111
Northern	Mporokoso	no Chitoshi Rural Health Centre	30.2061	-10.0688
Northern	Nsama	no Chishela Rural Health Centre	30.1429	-8.53796
Northern	Mporokoso	no Chishamwamba Rural Health Centre	30.123	-9.36492
Northern	Mbala	no Chisanza Rural Health Centre	31.1952	-8.67705
Northern	Kasama	no Chisanga Urban Health Centre	31.1957	-10.2457
Northern	Kasama	no Chiombo Rural Health Centre	30.8101	-10.3548
Northern	Mpulungu	no Chinakila Rural Health Centre	30.9102	-9.26362
Northern	Mungwi	no Chimba Rural Health Centre	31.5338	-9.88966
Northern	Kasama	no Chilubula Rural Health Centre	30.9425	-10.1381
Northern	Kasama	no Chilongoshi Rural Health Centre	30.8003	-9.98528
Northern	Mbala	no Chileshya Rural Health Centre	31.9008	-9.04937
Northern	Luwingu	no Chikoyi Peri-Urban Clinic	29.9279	-10.2697
Northern	Chilubi	no Chifwenge Rural Health Centre	30.1497	-10.831
Northern	Mungwi	no Chifulo Health Post	31.644	-10.3905
Northern	Kasama	no Chandamukulu Health Post	31.127	-10.8201
Northern	Chilubi	no Chaba Rural Health Centre	30.0855	-10.979
Northern	Kasama	no Army Urban Health Centre	*	*
Muchinga	Mpika	mu ZNS Mpika Rural Health Centre	*	*
Muchinga	Mpika	mu ZCA Rural Health Centre	31.4832	-11.7348
Muchinga	Nakonde	mu Waitwika Rural Health Centre	32.6965	-9.51784
Muchinga	Mpika	mu TZR Residential Rural Health Centre	31.4002	-11.8464
Muchinga	Mafinga	mu Thendere Rural Health Centre	33.3725	-10.2568
Muchinga	Chama	mu Tembwe Rural Health Centre	32.887	-11.3506
Muchinga	Chama	mu Sitwe Rural Health Centre	33.1878	-10.8254
Muchinga	ShiwaNgandu	mu Shiwang'andu Rural Health Centre	31.7348	-11.2058
Muchinga	Nakonde	mu Shemu Rural Health Centre	32.902	-9.52808
Muchinga	ShiwaNgandu	mu Philip Health Post	31.9082	-11.117
Muchinga	Chama	mu Nthonkho Rural Health Centre	33.037	-11.0195
Muchinga	Nakonde	mu Ntantumbila Rural Health Centre	32.2835	-9.20515
Muchinga	Nakonde	mu Nakonde Urban Health Centre	32.7545	-9.32856
Muchinga	Mafinga	mu Nachisitu Rural Health Centre	33.2381	-9.91037
Muchinga	Mpika	mu Nabwalya Rural Health Centre	31.9736	-12.4179
Muchinga	ShiwaNgandu	mu Mwika Rural Health Centre	31.6392	-10.8554
Muchinga	Nakonde	mu Mwenzo Rural Health Centre	32.6877	-9.32877
Muchinga	Mafinga	mu Mweniwisi Health Post	33.1463	-10.085
Muchinga	Mafinga	mu Muyombe Rural Health Centre	33.4495	-10.5774
Muchinga	Chinsali	mu Mulilansolo Rural Health Centre	32.348	-10.2534
Muchinga	Mafinga	mu Mulekatembo Rural Health Centre	33.3368	-10.1387
Muchinga	ShiwaNgandu	mu Mulanga Rural Health Centre	32.0464	-10.9796
Muchinga	ShiwaNgandu	mu Mukwikile Health Post	31.7724	-11.3484
Muchinga	Mpika	mu Mpika Urban Health Centre	31.4575	-11.8389
Muchinga	Mpika	mu Mpika District Hospital	31.4573	-11.8387
Muchinga	Mpika	mu Mpepo Rural Health Centre	31.1168	-11.0806
Muchinga	ShiwaNgandu	mu Matumbo Rural Health Centre	32.0337	-10.9633
Muchinga	Chama	mu Mapamba Rural Health Centre	32.4367	-12.1196
Muchinga	Chama	mu Lundu Rural Health Centre	32.3834	-10.9987
Muchinga	Mpika	mu Lukulu Rural Health Centre	30.8683	-12.8263
Muchinga	ShiwaNgandu	mu Lukaka Rural Health Centre	31.4615	-11.2446
Muchinga	Mpika	mu Luchembe Health Post	31.2623	-11.8121
Muchinga	Chinsali	mu Lubwa Rural Health Centre	32.113	-10.6266
Muchinga	Mpika	mu Lubunga Rural Health Centre	31.018	-12.8003
Muchinga	ShiwaNgandu	mu Konja Rural Health Centre	31.8596	-10.9174
Muchinga	Isoka	mu Kasoka Urban Health Centre	32.6353	-10.158
Muchinga	Isoka	mu Kapililonga Health Post	32.6997	-9.99341
Muchinga	Isoka	mu Kantenshya Health Post	32.5758	-10.079
Muchinga	Mpika	mu Kamwanya Health Post	31.4663	-11.8228
Muchinga	Isoka	mu Kampumbu Rural Health Centre	33.0084	-10.2558
Muchinga	Chama	mu Kambombo Rural Health Centre	33.0911	-11.0845
Muchinga	Mafinga	mu Kalyamani Health Post	33.4981	-10.3756
Muchinga	Chinsali	mu Kalwala Health Post	32.1407	-10.5954
Muchinga	Isoka	mu Kalungu Rural Health Centre	32.7079	-9.68765
Muchinga	Isoka	mu Isoka District Hospital	32.6283	-10.1622
Muchinga	ShiwaNgandu	mu Ilondola Rural Health Centre	31.8013	-10.7176
Muchinga	Nakonde	mu Chozi Rural Health Centre	32.2626	-9.3937
Muchinga	Mpika	mu Chiunda Ponde Rural Health Centre	30.5773	-12.2431
Muchinga	Mpika	mu Chitulika Health Post	31.4629	-11.8253
Muchinga	Chinsali	mu Chinsali District Hospital	32.0718	-10.5608
Muchinga	Mpika	mu Chinkobo Health Post	30.6721	-11.3368
Muchinga	Mpika	mu Chilonga OPD Urban Health Centre	31.3398	-12.0276
Muchinga	Mpika	mu Chilonga Mission Hospital	31.3396	-12.0275
Muchinga	Nakonde	mu Chilolwa Rural Health Centre	32.6249	-9.5714
Muchinga	ShiwaNgandu	mu Chilanga Rural Health Centre	31.51	-10.8632
Muchinga	Chama	mu Chikwa Rural Health Centre	32.7715	-11.6759
Muchinga	Mpika	mu Chikakala Health Post	31.2362	-11.4067
Muchinga	Mpika	mu Chibansa Urban Health Centre	31.4365	-11.9066
Muchinga	Chama	mu Chibale Rural Health Centre	32.7878	-10.4953
Muchinga	Mafinga	mu Chanama Health Post	33.2429	-10.2985
Muchinga	Chama	mu Chama Hospital Affiliated Health Centre	33.1565	-11.2125
Muchinga	Chama	mu Chama District Hospital	33.1745	-11.2278
Muchinga	Mpika	mu Chalabesa Rural Health Centre	31.0847	-11.4819
Luapula	Mwense	lu Zesco Musonda Rural Health Centre	28.8019	-10.7117
Luapula	Mwense	lu Zesco Musonda Rural Health Centre	28.8019	-10.7117
Luapula	Nchelenge	lu St Pauls Mission Hospital	28.7413	-9.30669
Luapula	Milenge	lu Sokontwe Rural Health Centre	29.4514	-12.3062
Luapula	Samfya	lu Shikamushile Rural Health Centre	29.6958	-10.9729
Luapula	Mansa	lu Senama Urban Health Centre	28.8848	-11.1778
Luapula	Samfya	lu Samfya Stage II Rural Health Centre	29.5543	-11.3698
Luapula	Chiengi	lu Sambula Rural Health Centre	29.0551	-8.97152
Luapula	Mwansabombwe	lu Salanga Rural Health Centre	28.7305	-9.96221
Luapula	Chiengi	lu Puta Rural Health Centre	29.1473	-8.68802
Luapula	Mansa	lu Paul Mambilima Rural Health Centre	28.5546	-11.1356
Luapula	Samfya	lu Njipi Rural Health Centre	29.7179	-11.5311
Luapula	Samfya	lu Ninge Rural Health Centre	29.6282	-11.6631
Luapula	Mansa	lu Ndoba Rural Health Centre	29.5282	-11.2668
Luapula	Nchelenge	lu Nchelenge Rural Health Centre	28.7465	-9.34561
Luapula	Samfya	lu Nambale Rural Health Centre	29.781	-10.7452
Luapula	Mwense	lu Mwense Rural Health Centre	28.7091	-10.3926
Luapula	Chipili	lu Mwenda Rural Health Centre	29.1827	-10.4804
Luapula	Samfya	lu Mwansakombe Rural Health Centre	29.6604	-10.889
Luapula	Chiengi	lu Mwabu Rural Health Centre	29.087	-8.56963
Luapula	Kawambwa	lu Muyembe Rural Health Centre	29.1173	-9.99212
Luapula	Mansa	lu Muwanguni Rural Health Centre	28.8693	-11.2848
Luapula	Mansa	lu Mutwewankoko Rural Health Centre	28.9249	-10.6961
Luapula	Mansa	lu Mutiti Rural Health Centre	28.9518	-11.1444
Luapula	Chipili	lu Mutipula Rural Health Centre	28.9843	-10.6025
Luapula	Kawambwa	lu Musungu Rural Health Centre	29.7076	-10.1943
Luapula	Chipili	lu Musonda Rural Health Centre	28.8145	-10.7068
Luapula	Kawambwa	lu Mushota Zonal Rural Health Centre	29.3906	-9.81579
Luapula	Mwense	lu Musangu Rural Health Centre	28.6494	-10.247
Luapula	Mansa	lu Musaila Rural Health Centre	29.4888	-11.3545
Luapula	Mwense	lu Mununshi Rural Health Centre	28.6943	-10.0165
Luapula	Kawambwa	lu Munkanta Rural Health Centre	29.0511	-9.80431
Luapula	Samfya	lu Mundubi Rural Health Centre	29.574	-11.1754
Luapula	Nchelenge	lu Mulwe Health Post	28.7485	-9.45715
Luapula	Milenge	lu Mulumbi Rural Health Centre	29.1662	-11.5564
Luapula	Chiengi	lu Mukunta Rural Health Centre	29.0835	-8.88605
Luapula	Chipili	lu Mukonshi Rural Health Centre	29.1655	-10.1432
Luapula	Kawambwa	lu Mufwaya Rural Health Centre	29.0843	-9.67726
Luapula	Samfya	lu Mpanta Rural Health Centre	29.8184	-11.4568
Luapula	Mansa	lu Mibenge Rural Health Centre	29.3887	-11.3197
Luapula	Mwansabombwe	lu Mbereshi Mission Hospital	28.7964	-9.75329
Luapula	Mansa	lu Mansa General Hospital	28.8952	-11.246
Luapula	Mansa	lu Mano Rural Health Centre	29.0014	-10.8963
Luapula	Mwense	lu Mambilima Rural Health Centre	28.6504	-10.5258
Luapula	Mansa	lu Mabumba Rural Health Centre	29.0537	-11.2663
Luapula	Milenge	lu Lwela Rural Health Centre	29.1178	-11.7163
Luapula	Kawambwa	lu Lusambo Health Post	29.1266	-9.81568
Luapula	Chiengi	lu Lunchinda Health Post	28.991	-8.50726
Luapula	Chipili	lu Luminu Rural Health Centre	29.1655	-10.3847
Luapula	Mwense	lu Lukwesa Rural Health Centre	28.6361	-10.1688
Luapula	Chembe	lu Lukola Rural Health Centre	28.7364	-11.7337
Luapula	Mwansabombwe	lu Lufubu Rural Health Centre	28.7951	-9.89343
Luapula	Samfya	lu Lubwe Mission Hospital	29.6458	-11.1191
Luapula	Mwense	lu Lubunda Rural Health Centre	28.6732	-10.3122
Luapula	Mansa	lu Lubende Rural Health Centre	29.2854	-11.277
Luapula	Chiengi	lu Lambwe Chomba Rural Health Centre	29.5991	-8.41134
Luapula	Chembe	lu Kundamfumu Rural Health Centre	28.7533	-11.547
Luapula	Kawambwa	lu Ktc Rural Health Centre	29.2764	-9.74496
Luapula	Nchelenge	lu Kefulwa Health Post	28.9466	-9.10943
Luapula	Mwansabombwe	lu Kazembe Zonal Rural Health Centre	28.7613	-9.82011
Luapula	Kawambwa	lu Kawambwa District Hospital	29.0748	-9.7998
Luapula	Mwense	lu Kawama Rural Health Centre	28.6372	-10.0949
Luapula	Mwense	lu Katuta Rural Health Centre	28.598	-10.6954
Luapula	Samfya	lu Katanshya Rural Health Centre	29.7248	-11.4577
Luapula	Mansa	lu Katangwe Rural Health Centre	28.9827	-11.2903
Luapula	Nchelenge	lu Kashikishi Hospital Affiliated Health Centre	28.7491	-9.31932
Luapula	Mwense	lu Kashiba Rural Health Centre	28.6551	-10.4475
Luapula	Samfya	lu Kasanka Rural Health Centre	29.5129	-11.9678
Luapula	Samfya	lu Kasaba Hospital Affiliated Health Centre	29.7343	-10.7555
Luapula	Samfya	lu Kapata Rural Health Centre	29.7068	-11.6757
Luapula	Nchelenge	lu Kapambwe Health Post	28.7061	-9.54317
Luapula	Mwense	lu Kapamba Rural Health Centre	28.7656	-10.1773
Luapula	Chipili	lu Kaoma Makasa Rural Health Centre	29.3134	-10.5623
Luapula	Nchelenge	lu Kanyembo Rural Health Centre	28.7435	-9.63174
Luapula	Mansa	lu Kansenga Rural Health Centre	29.1809	-11.3216
Luapula	Kawambwa	lu Kanengo Rural Health Centre	29.3463	-9.95353
Luapula	Nchelenge	lu Kambwali Rural Health Centre	28.7345	-9.41393
Luapula	Chipili	lu Kalundu Rural Health Centre	29.3883	-10.2876
Luapula	Chiengi	lu Kalembwe Rural Health Centre	29.1179	-8.78256
Luapula	Samfya	lu Kalasa Mukoso Rural Health Centre	29.5943	-11.8181
Luapula	Mansa	lu Kalaba Rural Health Centre	29.1566	-11.0712
Luapula	Nchelenge	lu Kafutuma Rural Health Centre	28.8074	-9.24157
Luapula	Nchelenge	lu Kabuta Rural Health Centre	28.8478	-9.17469
Luapula	Samfya	lu Kabongo Rural Health Centre	29.5132	-11.76
Luapula	Chiengi	lu Kabole Rural Health Centre	29.0472	-9.04369
Luapula	Kawambwa	lu Kabila Rural Health Centre	29.3111	-9.79684
Luapula	Milenge	lu Kabange Rural Health Centre	29.0038	-11.4387
Luapula	Nchelenge	lu Kabalenge Rural Health Centre	28.8614	-9.77024
Luapula	Mansa	lu Fimpulu Rural Health Centre	28.8267	-11.4072
Luapula	Kawambwa	lu Chitondo Rural Health Centre	29.2788	-9.9095
Luapula	Chipili	lu Chisheta Rural Health Centre	28.9154	-10.6507
Luapula	Chiengi	lu Chipungu Rural Health Centre	29.0224	-8.53784
Luapula	Chipili	lu Chipili Rural Health Centre	29.0937	-10.7316
Luapula	Chembe	lu Chipete Rural Health Centre	28.5011	-11.8455
Luapula	Samfya	lu Chipako Rural Health Centre	29.6759	-11.5487
Luapula	Samfya	lu Chinsaka Rural Health Centre	29.7963	-11.5638
Luapula	Samfya	lu Chimembe Rural Health Centre	29.7861	-11.5199
Luapula	Kawambwa	lu Chibote Rural Health Centre	29.5471	-9.86375
Luapula	Mwense	lu Chibondo Rural Health Centre	28.671	-10.725
Luapula	Milenge	lu Chibende Rural Health Centre	29.049	-11.8707
Luapula	Chembe	lu Chembe Rural Health Centre	28.7459	-11.9678
Luapula	Kawambwa	lu Chama Rural Health Centre	29.4247	-9.77765
Luapula	Mwense	lu Chalwe Health Post	28.6478	-10.606
Luapula	Nchelenge	lu Chabilikila Rural Health Centre	28.737	-9.54819
Luapula	Mansa	lu Central Urban Health Centre	28.8894	-11.2057
Luapula	Mansa	lu Buntungwa Urban Health Centre	28.8825	-11.2057
Lusaka	Chongwe	ls Zasti Rural Health Centre	28.4418	-15.3186
Lusaka	Chilanga	ls Zambia Helpers Society Hospital	28.2548	-15.6236
Lusaka	Chongwe	ls Water Falls Rural Health Centre	28.4372	-15.3728
Lusaka	Lusaka_Urban	ls Victoria Hospital	28.3222	-15.3864
Lusaka	Lusaka_Urban	ls Universty Teaching Hospital	28.3133	-15.4322
Lusaka	Lusaka_Urban	ls University of Zambia Clinic	28.3265	-15.3922
Lusaka	Rufunsa	ls Tengama Health Post	29.0269	-15.3689
Lusaka	Lusaka_Urban	ls State Lodge Urban Health Centre	28.4418	-15.4474
Lusaka	Lusaka_Urban	ls State House Clinic	28.3255	-15.4288
Lusaka	Lusaka_Urban	ls St Johns Medical Centre	28.2124	-15.2659
Lusaka	Lusaka_Urban	ls St Agness Urban Health Centre	28.3838	-15.4147
Lusaka	Luangwa	ls Sinyawagora Rural Health Centre	30.2081	-15.0561
Lusaka	Lusaka_Urban	ls Sikanze Police Hospital	28.1878	-15.2592
Lusaka	Shibuyunji	ls Sichobo Rural Health Centre	27.8298	-15.4496
Lusaka	Chongwe	ls Shiyala Health Post	28.6713	-15.2893
Lusaka	Kafue	ls Shimabala Health Post	28.2397	-15.6728
Lusaka	Rufunsa	ls Shikabeta Rural Health Centre	29.6655	-14.8629
Lusaka	Shibuyunji	ls Shachele Health Post	27.3647	-15.2144
Lusaka	Shibuyunji	ls Shabasonje Rural Health Centre	27.7797	-15.4749
Lusaka	Rufunsa	ls Rutech Health Post	29.2191	-15.2725
Lusaka	Rufunsa	ls Rufunsa Rural Health Centre	29.6362	-15.0816
Lusaka	Lusaka_Urban	ls Railway Urban Health Centre-Lsk	28.2843	-15.4171
Lusaka	Kafue	ls Railway GRZ Urban Health Centre	28.167	-15.7538
Lusaka	Chongwe	ls Palabana Rural Health Centre	28.535	-15.4478
Lusaka	Rufunsa	ls Nyangwena Rural Health Centre	28.9452	-15.4368
Lusaka	Chongwe	ls Ngwerere Main Rural Health Centre	28.3181	-15.3055
Lusaka	Chongwe	ls Ngwerere Health Post	28.4047	-15.275
Lusaka	Lusaka_Urban	ls Ng'ombe Urban Health Centre	28.3239	-15.3673
Lusaka	Shibuyunji	ls Nampundwe Rural Health Centre	27.927	-15.51
Lusaka	Rufunsa	ls Namanongo Health Post	29.1325	-15.4188
Lusaka	Chirundu	ls Nabbanda Health Post	28.6604	-16.1656
Lusaka	Shibuyunji	ls Mwembezhi Rural Health Centre	27.7859	-15.3889
Lusaka	Chilanga	ls Mwembeshi Rural Health Centre	27.9329	-15.3457
Lusaka	Chongwe	ls Mwalumina Rural Health Centre	28.8576	-15.4552
Lusaka	Rufunsa	ls Mwachilele Health Post	28.9448	-15.4376
Lusaka	Chongwe	ls Mutamino Health Post	28.5614	-15.3019
Lusaka	Rufunsa	ls Mulamba Health Post	29.4433	-15.133
Lusaka	Chongwe	ls Mulalika Health Post	28.8076	-15.562
Lusaka	Shibuyunji	ls Mukulaikwa Rural Health Centre	27.7339	-15.2741
Lusaka	Kafue	ls Mugurameno Health Post	29.1078	-15.8317
Lusaka	Lusaka_Urban	ls Mtendere Urban Health Centre	28.3578	-15.4025
Lusaka	Chirundu	ls Mtendere Mission Hospital Affiliated Health Centre	28.8556	-16.0273
Lusaka	Chilanga	ls Mt Makulu Urban Health Centre	28.2428	-15.5451
Lusaka	Rufunsa	ls Mpanshya Hospital Affiliated Health Centre	29.7254	-15.1084
Lusaka	Rufunsa	ls Mpanshya (St Luke) Mission Hospital	29.725	-15.1082
Lusaka	Chongwe	ls Mpango Rural Health Centre	28.7566	-15.2048
Lusaka	Lusaka_Urban	ls Matero Reference Urban Health Centre	28.2645	-15.3728
Lusaka	Lusaka_Urban	ls Matero Main Urban Health Centre	28.2635	-15.3816
Lusaka	Luangwa	ls Mandombe Rural Health Centre	30.3747	-15.5827
Lusaka	Chilanga	ls Makeni_Konga Rural Health Centre	28.1773	-15.4855
Lusaka	Lusaka_Urban	ls Makeni Urban Health Centre	28.2447	-15.463
Lusaka	Chongwe	ls Lwiimba Rural Health Centre	28.8176	-15.5063
Lusaka	Chirundu	ls Lusitu Rural Health Centre	28.7536	-16.1845
Lusaka	Lusaka_Urban	ls Lusaka Central Prison Urban Health Centre	*	*
Lusaka	Rufunsa	ls Lukwipa Rural Health Centre	29.8982	-15.0362
Lusaka	Luangwa	ls Luangwa High School Rural Health Centre	30.2736	-15.2765
Lusaka	Rufunsa	ls Luangwa Bridge Health Post	30.2118	-14.9899
Lusaka	Luangwa	ls Luangwa Boma Rural Health Centre	30.4079	-15.6239
Lusaka	Lusaka_Urban	ls Lilayi Urban Health Centre	28.3019	-15.5228
Lusaka	Chilanga	ls Kris Katumba Health Post	28.1038	-15.4182
Lusaka	Chilanga	ls Kazimva Rural Health Centre	28.2023	-15.3817
Lusaka	Shibuyunji	ls Kayanga Health Post	27.6084	-15.1411
Lusaka	Luangwa	ls Kavalamanja Rural Health Centre	30.2632	-15.6152
Lusaka	Luangwa	ls Kaunga Health Post	30.1901	-15.0878
Lusaka	Lusaka_Urban	ls Kaunda Square Urban Health Centre	28.3513	-15.3725
Lusaka	Luangwa	ls Katondwe Mission Hospital	30.247	-15.2466
Lusaka	Chongwe	ls Katoba Rural Health Centre	28.738	-15.6029
Lusaka	Chongwe	ls Kasisi Rural Health Centre	28.471	-15.2715
Lusaka	Luangwa	ls Kasinsa Rural Health Centre	30.2064	-15.1208
Lusaka	Shibuyunji	ls Kapyanga Rural Health Centre	27.4675	-15.1264
Lusaka	Chirundu	ls Kapululira Rural Health Centre	28.8912	-15.9629
Lusaka	Chongwe	ls Kapete Health Post	28.7159	-15.2748
Lusaka	Rufunsa	ls Kanyongoloka Health Post	29.221	-15.2044
Lusaka	Lusaka_Urban	ls Kanyama West Health Post	28.2355	-15.4264
Lusaka	Lusaka_Urban	ls Kanyama Urban Health Centre	28.2609	-15.4282
Lusaka	Rufunsa	ls Kankumba Rural Health Centre	29.1582	-15.2431
Lusaka	Chongwe	ls Kanakantapa Rural Health Centre	28.6355	-15.2733
Lusaka	Lusaka_Urban	ls Kamwala Urban Health Centre	28.2897	-15.4285
Lusaka	Chongwe	ls Kampekete Rural Health Centre	28.7625	-15.3912
Lusaka	Kafue	ls Kambale Rural Health Centre	28.8695	-15.9256
Lusaka	Lusaka_Urban	ls Kalingalinga Urban Health Centre	28.3301	-15.4066
Lusaka	Kafue	ls Kafue Mission Rural Health Centre	28.181	-15.7775
Lusaka	Kafue	ls Kafue District Hospital	28.3305	-15.4716
Lusaka	Kafue	ls Kabweza Health Post	28.1675	-15.6631
Lusaka	Lusaka_Urban	ls Kabwata Urban Health Centre	28.3087	-15.435
Lusaka	Chongwe	ls Kabeleka Health Post	28.6911	-15.411
Lusaka	Chirundu	ls Jamba Rural Health Centre	28.5819	-16.2048
Lusaka	Chirundu	ls Hachipilika Rural Health Centre	28.4926	-16.0693
Lusaka	Lusaka_Urban	ls George Urban Health Centre	28.2388	-15.3794
Lusaka	Lusaka_Urban	ls Freedom Urban Health Centre	28.2714	-15.5362
Lusaka	Luangwa	ls Feira Health Post	30.3845	-15.6219
Lusaka	Kafue	ls Estate Urban Health Centre	28.164	-15.7415
Lusaka	Chongwe	ls Ellensdale Farm Health Post	28.3751	-15.2898
Lusaka	Lusaka_Urban	ls Civic Centre Urban Health Centre	28.3025	-15.4209
Lusaka	Lusaka_Urban	ls Circle of Hope Health Centre	28.1446	-15.2784
Lusaka	Chongwe	ls Chongwe Referral Rural Health Centre	28.6794	-15.3251
Lusaka	Chongwe	ls Chongwe District Hospital	28.6794	-15.326
Lusaka	Rufunsa	ls Chiyota Health Post	28.8365	-15.2126
Lusaka	Luangwa	ls Chitope Rural Health Centre	30.2181	-15.1869
Lusaka	Rufunsa	ls Chitemalesa Health Post	28.9121	-15.2679
Lusaka	Kafue	ls Chisankane Rural Health Centre	28.3697	-15.5618
Lusaka	Chirundu	ls Chipepo Rural Health Centre	28.844	-16.1498
Lusaka	Lusaka_Urban	ls Chipata Urban Health Centre	28.2944	-15.3706
Lusaka	Kafue	ls Chipapa Rural Health Centre	28.2823	-15.6227
Lusaka	Rufunsa	ls Chinyunyu Rural Health Centre	28.998	-15.2639
Lusaka	Rufunsa	ls Chimusanya Health Post	29.5716	-15.0867
Lusaka	Lusaka_Urban	ls Chilenje Urban Health Centre	28.3379	-15.4496
Lusaka	Chilanga	ls Chilanga Urban Health Centre	28.2714	-15.5643
Lusaka	Chilanga	ls Chilanga Hospice	28.2693	-15.5521
Lusaka	Kafue	ls Chikupi Rural Health Centre	28.0983	-15.6417
Lusaka	Chongwe	ls Chikumbi Health Post	28.3317	-15.2329
Lusaka	Kafue	ls Chikoka Health Post	28.1091	-15.7291
Lusaka	Chirundu	ls Chikanzaya Rural Health Centre	28.4631	-16.1357
Lusaka	Rufunsa	ls Chifundo Rural Health Centre	28.8216	-15.37
Lusaka	Chirundu	ls Chibende Health Post	28.8246	-16.022
Lusaka	Kafue	ls Chiawa Rural Health Centre	28.8696	-15.9255
Lusaka	Lusaka_Urban	ls Chelstone Urban Health Centre	28.3833	-15.3677
Lusaka	Lusaka_Urban	ls Chazanga Urban Health Centre	28.2856	-15.3387
Lusaka	Lusaka_Urban	ls Chawama Urban Health Centre	28.2829	-15.4617
Lusaka	Kafue	ls Chanyanya Rural Health Centre	28.0191	-15.6707
Lusaka	Chongwe	ls Chalimbana Rural Health Centre	28.7025	-15.3864
Lusaka	Lusaka_Urban	ls Chaisa Urban Health Centre	28.283	-15.3843
Lusaka	Lusaka_Urban	ls Chainda Urban Health Centre	28.4043	-15.3893
Lusaka	Lusaka_Urban	ls Chainda South Clinic	28.3807	-15.4101
Lusaka	Chongwe	ls Chainda Rural Health Centre	28.606	-15.3234
Lusaka	Lusaka_Urban	ls Chainama Urban Health Centre	28.3556	-15.3842
Lusaka	Shibuyunji	ls Chabota Health Post	27.5547	-15.1967
Lusaka	Lusaka_Urban	ls Bauleni Urban Health Centre	28.3735	-15.4468
Lusaka	Lusaka_Urban	ls Arakan Camp Hospital	28.1952	-15.2637
Eastern	Petauke	ea Zuze Health Post	31.325	-14.2069
Eastern	Lundazi	ea Zumwanda Rural Health Centre	33.0509	-12.4256
Eastern	Lundazi	ea Zokwe Health Post	32.2758	-12.4214
Eastern	Nyimba	ea ZNS Health Post	30.8786	-14.469
Eastern	Chadiza	ea Zingalume Health Post	32.6262	-14.0873
Eastern	Chadiza	ea Zemba Rural Health Centre	32.3391	-14.0704
Eastern	Lundazi	ea Zasp Health Post	33.2311	-12.1564
Eastern	Chipata	ea Walela Health Post	32.6247	-13.6174
Eastern	Katete	ea Vulamkoko Rural Health Centre	31.8512	-14.105
Eastern	Petauke	ea Ukwimi A Rural Health Centre	31.6493	-13.8913
Eastern	Chipata	ea Tamanda Rural Health Centre	32.8824	-13.4405
Eastern	Chadiza	ea Tafelansoni Rural Health Centre	32.4319	-14.2163
Eastern	Nyimba	ea St Josephs Rural Health Centre	30.3947	-14.898
Eastern	Katete	ea St Francis General Hospital	32.0146	-14.0656
Eastern	Sinda	ea Sinda Rural Health Centre	31.7646	-14.2166
Eastern	Sinda	ea Seya Health Post	31.7059	-14.1286
Eastern	Petauke	ea Sasu Rural Health Centre	31.3005	-13.9798
Eastern	Petauke	ea Sandwe Rural Health Centre	31.5833	-13.8119
Eastern	Chipata	ea Samuel Rural Health Centre	32.129	-13.7558
Eastern	Chipata	ea Rukuzye Rural Health Centre	32.8138	-13.3549
Eastern	Petauke	ea Riverside Health Post	31.7326	-13.8134
Eastern	Lundazi	ea Phikamalaza Rural Health Centre	33.2244	-12.2015
Eastern	Petauke	ea Petauke Urban Health Centre	31.3276	-14.2587
Eastern	Petauke	ea Petauke Medical Centre	31.3259	-14.2566
Eastern	Petauke	ea Petauke District Hospital	31.3312	-14.2498
Eastern	Nyimba	ea Nyimba Hospital Affiliated Health Centre	30.8147	-14.5557
Eastern	Nyimba	ea Nyimba District Hospital	30.8319	-14.5436
Eastern	Sinda	ea Nyanje Mission Hospital	31.797	-14.3803
Eastern	Sinda	ea Nyanje Hospital Affiliated Health Centre	31.7963	-14.3809
Eastern	Petauke	ea Nyamphondolo Rural Health Centre	31.2993	-14.1515
Eastern	Petauke	ea Nyamphande Rural Health Centre	31.2141	-14.2113
Eastern	Sinda	ea Nyaluwiro Health Post	31.4922	-14.0847
Eastern	Mambwe	ea Nyakatokoli Health Post	32.0783	-13.6179
Eastern	Lundazi	ea Nthitimila Health Post	33.2132	-12.5505
Eastern	Mambwe	ea Nsefu Rural Health Centre	31.8971	-13.1479
Eastern	Chadiza	ea Nsadzu Rural Health Centre	32.3391	-14.0701
Eastern	Lundazi	ea Nkhanga Rural Health Centre	33.0405	-12.1542
Eastern	Lundazi	ea Ng'onga Rural Health Centre	33.1141	-12.5288
Eastern	Nyimba	ea Ndake Health Post	30.881	-14.5952
Eastern	Lundazi	ea Ndaiwala Rural Health Centre	32.9338	-12.7987
Eastern	Chipata	ea Namseche Rural Health Centre	32.6488	-13.6752
Eastern	Chipata	ea Mwita Health Post	32.8039	-13.2844
Eastern	Lundazi	ea Mwimba Health Post	32.9407	-12.6575
Eastern	Lundazi	ea Mwase-Mphangwe Old Rural Health Centre	32.9413	-13.0311
Eastern	Lundazi	ea Mwase Lundazi Rural Health Centre	33.34	-12.4114
Eastern	Lundazi	ea Mwanya Rural Health Centre	32.2411	-12.7334
Eastern	Petauke	ea Mwanjawanthu Rural Health Centre	31.376	-14.5915
Eastern	Petauke	ea Mwanika Rural Health Centre	31.7633	-13.954
Eastern	Chipata	ea Mwami Mission Hospital	32.7649	-13.808
Eastern	Chipata	ea Mwami Hospital Affiliated Health Centre	32.7649	-13.8079
Eastern	Chipata	ea Muzeyi Rural Health Centre	32.4493	-13.501
Eastern	Lundazi	ea Munyukwa Rural Health Centre	32.9835	-12.0357
Eastern	Petauke	ea Mumbi Rural Health Centre	31.3106	-14.4791
Eastern	Petauke	ea Mtumbata Health Post	31.161	-14.4583
Eastern	Petauke	ea Mtukuzi Rural Health Centre	31.5227	-14.5478
Eastern	Nyimba	ea Mtilizi Rural Health Centre	31.0466	-14.4734
Eastern	Nyimba	ea Mtilizi Health Post	30.8987	-14.4329
Eastern	Sinda	ea Mthunya Rural Health Centre	31.6475	-14.1656
Eastern	Katete	ea Mtetezi Zambia National Service Rural Health Centre	*	*
Eastern	Sinda	ea Mtandaza Rural Health Centre	31.9706	-14.3434
Eastern	Mambwe	ea Msoro Rural Health Centre	31.8858	-13.5931
Eastern	Nyimba	ea Msima Health Post	30.9475	-14.6371
Eastern	Chipata	ea Mshawa Rural Health Centre	32.7159	-13.4886
Eastern	Chipata	ea Msekera Rural Health Centre	32.5636	-13.6446
Eastern	Petauke	ea Msanzala Rural Health Centre	31.4217	-14.1053
Eastern	Mambwe	ea Mphomwa Rural Health Centre	32.1128	-13.2999
Eastern	Katete	ea Mphangwe Health Post	32.0642	-14.0411
Eastern	Chipata	ea Mnukwa Rural Health Centre	32.605	-13.4187
Eastern	Chipata	ea Mnoro Rural Health Centre	32.6469	-13.5257
Eastern	Sinda	ea Mngona Health Post	31.8552	-14.3523
Eastern	Sinda	ea Mng'omba Rural Health Centre	31.5732	-14.1148
Eastern	Vubwe	ea Mlawe Health Post	32.966	-14.0433
Eastern	Nyimba	ea Mkopeka Rural Health Centre	31.0224	-14.4419
Eastern	Petauke	ea Mkonda Health Post	31.1878	-14.0307
Eastern	Lundazi	ea Mkomba Health Post	33.2154	-12.4191
Eastern	Lundazi	ea Mkasanga Health Post	32.0256	-12.8383
Eastern	Chipata	ea Mkanda Rural Health Centre	32.8059	-13.4722
Eastern	Chadiza	ea Miti Rural Health Centre	32.6263	-14.0874
Eastern	Petauke	ea Misolo Health Post	31.1778	-14.092
Eastern	Petauke	ea Miinga Mission Hospital	31.1498	-14.3525
Eastern	Petauke	ea Miinga Hospital Affiliated Health Centre	31.1497	-14.3523
Eastern	Petauke	ea Merwe Rural Health Centre	31.1875	-14.2977
Eastern	Chipata	ea Mchini Health Post	32.6553	-13.6614
Eastern	Vubwe	ea Mchenjeza Rural Health Centre	32.9538	-13.9465
Eastern	Chipata	ea Mbenjele Health Post	32.4824	-13.3667
Eastern	Vubwe	ea Mbande Health Post	32.8726	-13.9549
Eastern	Petauke	ea Mawanda Rural Health Centre	31.4685	-14.0169
Eastern	Sinda	ea Matambazi Rural Health Centre	31.6193	-14.4207
Eastern	Mambwe	ea Masumba Rural Health Centre	31.9452	-13.2092
Eastern	Lundazi	ea Manyi Health Post	33.1404	-12.1705
Eastern	Petauke	ea Manyane Rural Health Centre	31.1948	-14.6194
Eastern	Petauke	ea Mankhungwa Health Post	31.1111	-14.6354
Eastern	Lundazi	ea Mankhaka Health Post	33.3645	-12.4891
Eastern	Lundazi	ea Malandula Rural Health Centre	33.1636	-11.8381
Eastern	Chipata	ea Makwe Health Post	32.6538	-13.8093
Eastern	Chipata	ea Makungwa Health Post	32.4161	-13.7977
Eastern	Petauke	ea Makale Health Post	31.5369	-14.0166
Eastern	Chipata	ea Magwero Rural Health Centre	32.781	-13.659
Eastern	Chipata	ea Mafuta Rural Health Centre	32.7309	-13.3718
Eastern	Chipata	ea Madzimoyo Rural Health Centre	32.5023	-13.6995
Eastern	Chipata	ea Madzimawe Rural Health Centre	32.4116	-13.7109
Eastern	Chipata	ea Madziatuwa Rural Health Centre	32.6976	-13.0862
Eastern	Lundazi	ea Lusuntha Rural Health Centre	33.3081	-12.245
Eastern	Lundazi	ea Lunzi Rural Health Centre	33.2312	-11.6957
Eastern	Chipata	ea Lunkwakwa Urban Health Centre	32.6176	-13.5979
Eastern	Katete	ea Lunga Health Post	32.2123	-14.2977
Eastern	Lundazi	ea Lundazi Urban Health Centre	33.1777	-12.2994
Eastern	Lundazi	ea Lundazi District Hospital	33.1693	-12.2935
Eastern	Lundazi	ea Lumezi Mission Hospital	33.0376	-12.5414
Eastern	Lundazi	ea Lumezi Hospital Affiliated Health Centre	33.0375	-12.5415
Eastern	Lundazi	ea Lukwizizi Health Post	32.9901	-12.2387
Eastern	Petauke	ea Luamphaande Rural Health Centre	31.467	-14.2035
Eastern	Chipata	ea Kwenje Rural Health Centre	32.2355	-13.8299
Eastern	Lundazi	ea Kazembe Rural Health Centre	32.5637	-12.1752
Eastern	Chipata	ea Kayeka Health Post	32.6771	-13.7502
Eastern	Chipata	ea Katondo Health Post	32.376	-13.6375
Eastern	Katete	ea Katete Boma Health Centre	32.0645	-14.0911
Eastern	Sinda	ea Katema Health Post	31.8667	-14.2708
Eastern	Chipata	ea Katandala Rural Health Centre	32.7472	-13.7182
Eastern	Chipata	ea Kasenga Rural Health Centre	32.8072	-13.418
Eastern	Chipata	ea Kasenengwa Rural Health Centre	32.3226	-13.7177
Eastern	Petauke	ea Kaselo Health Post	31.1674	-14.5211
Eastern	Sinda	ea Kasamba Rural Health Centre	31.704	-14.0593
Eastern	Mambwe	ea Kasamanda Rural Health Centre	31.9543	-13.7874
Eastern	Sinda	ea Kapungwe Health Post	31.5286	-14.4212
Eastern	Mambwe	ea Kapole Health Post	31.9858	-13.2709
Eastern	Lundazi	ea Kapichila Rural Health Centre	33.2797	-12.3775
Eastern	Chipata	ea Kapata Urban Health Centre	32.6423	-13.6247
Eastern	Chipata	ea Kapara Rural Health Centre	32.5317	-13.5213
Eastern	Lundazi	ea Kanyanga Rural Health Centre	33.1197	-12.0025
Eastern	Sinda	ea Kanjiwa Rural Health Centre	31.6084	-14.3392
Eastern	Lundazi	ea Kamsaro Health Post	33.0314	-12.3518
Eastern	Katete	ea Kamphambe Rural Health Centre	32.1585	-14.0232
Eastern	Mambwe	ea Kamoto Mission Hospital	32.1127	-13.3
Eastern	Mambwe	ea Kamoto Hospital Affiliated Health Centre	32.1124	-13.3
Eastern	Nyimba	ea Kalingindi Health Post	30.7016	-14.5758
Eastern	Petauke	ea Kalindawalo Rural Health Centre	31.3806	-14.3411
Eastern	Petauke	ea Kakwiya Rural Health Centre	31.1968	-14.1405
Eastern	Mambwe	ea Kakumbi Rural Health Centre	31.8071	-13.111
Eastern	Lundazi	ea Kakumba Health Post	33.1568	-12.3912
Eastern	Katete	ea Kakula Health Post	32.0737	-14.3502
Eastern	Katete	ea Kagoro Rural Health Centre	32.0714	-14.2434
Eastern	Katete	ea Kafunkha Health Post	31.9483	-14.0869
Eastern	Katete	ea Kafumbwe Rural Health Centre	32.2377	-14.2168
Eastern	Nyimba	ea Kacholola Rural Health Centre	30.5764	-14.7822
Eastern	Mambwe	ea Jumbe Clinic	32.0842	-13.2919
Eastern	Chipata	ea Jerusalem Rural Health Centre	32.6126	-13.8498
Eastern	Lundazi	ea Hoya Health Post	33.1659	-12.1026
Eastern	Nyimba	ea Hofmeyr Zonal Rural Health Centre	30.8466	-14.6665
Eastern	Chipata	ea Gondar Urban Health Centre	32.588	-13.5495
Eastern	Lundazi	ea Egichikeni Rural Health Centre	33.1644	-11.9593
Eastern	Chipata	ea Dwankhozi Rural Health Centre	32.8964	-13.2522
Eastern	Sinda	ea Chiwuyu Rural Health Centre	31.8312	-14.1951
Eastern	Chipata	ea Chiwoko Rural Health Centre	32.1931	-13.8996
Eastern	Lundazi	ea Chitungulu Rural Health Centre	32.2873	-12.4242
Eastern	Sinda	ea Chitawe Rural Health Centre	31.6604	-14.0315
Eastern	Chipata	ea Chiswa Health Post	32.3049	-13.9156
Eastern	Petauke	ea Chisenjere Rural Health Centre	31.3791	-14.344
Eastern	Mambwe	ea Chisengu Health Post	32.219	-13.2996
Eastern	Petauke	ea Chipungu Rural Health Centre	31.274	-14.0794
Eastern	Chipata	ea Chipungo Rural Health Centre	32.4871	-13.7615
Eastern	Nyimba	ea Chipembe Rural Health Centre	31.0192	-14.5358
Eastern	Chipata	ea Chipata Hospital Affiliated Health Centre	32.6395	-13.641
Eastern	Chipata	ea Chipata Central Hospital	32.6383	-13.6419
Eastern	Chipata	ea Chiparamba Rural Health Centre	32.4811	-13.5698
Eastern	Chipata	ea Chipangali Rural Health Centre	32.8156	-13.249
Eastern	Chipata	ea Chinyaku Health Post	32.5639	-13.7218
Eastern	Chipata	ea Chinunda Rural Health Centre	32.6541	-13.335
Eastern	Nyimba	ea Chinsimbwe Rural Health Centre	30.9814	-14.0505
Eastern	Chipata	ea Chinjala Health Post	32.484	-13.6356
Eastern	Katete	ea Chindwale Health Post	32.0214	-14.302
Eastern	Sinda	ea Chindeza Rural Health Centre	31.7822	-14.1148
Eastern	Nyimba	ea Chinambi Rural Health Centre	30.6706	-14.4686
Eastern	Sinda	ea Chimunsi Rural Health Centre	31.5644	-14.2365
Eastern	Sinda	ea Chimtengo Health Post	31.6291	-14.2448
Eastern	Katete	ea Chimtende Rural Health Centre	31.8918	-13.9293
Eastern	Nyimba	ea Chimphanje Health Post	31.0459	-14.3923
Eastern	Sinda	ea Chilasa Rural Health Centre	31.9495	-14.2665
Eastern	Mambwe	ea Chilanga Health Post	31.8325	-13.1993
Eastern	Petauke	ea Chikuse Rural Health Centre	31.3554	-14.0421
Eastern	Mambwe	ea Chikowa Rural Health Centre	32.0863	-13.4088
Eastern	Petauke	ea Chikowa Rural Health Centre	31.433	-13.9619
Eastern	Vubwe	ea Chikoma Rural Health Centre	32.8642	-14.0381
Eastern	Chipata	ea Chikando Rural Health Centre	32.4654	-13.8422
Eastern	Lundazi	ea Chijemu Health Post	33.2402	-12.3159
Eastern	Vubwe	ea Chigwe Health Post	32.9918	-14.0021
Eastern	Nyimba	ea Chifukuzi Health Post	30.7963	-14.3382
Eastern	Katete	ea Chibolya Health Post	32.0478	-14.0664
Eastern	Petauke	ea Chibale Health Post	31.5742	-13.6422
Eastern	Sinda	ea Chataika Rural Health Centre	31.6832	-14.345
Eastern	Lundazi	ea Chasera Health Post	32.1683	-12.8495
Eastern	Lundazi	ea Chasefu Rural Health Centre	33.0922	-11.9202
Eastern	Chipata	ea Chanyumbu Health Post	32.5675	-13.2681
Eastern	Lundazi	ea Chanyalubwe Health Post	32.9174	-12.4331
Eastern	Chadiza	ea Chanjowe Health Post	32.4296	-14.0168
Eastern	Sinda	ea Chanjoka Health Post	31.9074	-14.2217
Eastern	Chadiza	ea Chanida Rural Health Centre	32.3321	-14.2485
Eastern	Chipata	ea Champhande Rural Health Centre	32.5298	-13.8754
Eastern	Chipata	ea Chamoto Health Post	32.619	-13.3583
Eastern	Nyimba	ea Chalubilo Rural Health Centre	30.5951	-14.3711
Eastern	Chipata	ea Chakoloma Health Post	32.834	-13.1045
Eastern	Petauke	ea Chaka Rural Health Centre	31.2586	-14.6117
Eastern	Chadiza	ea Chadiza Rural Health Centre	32.4784	-13.9605
Eastern	Chadiza	ea Chadiza District Hospital	32.4216	-14.0622
Eastern	Chadiza	ea Bwanunkha Rural Health Centre	32.5767	-13.9341
Copperbelt	Kitwe	co ZNS Kitwe Camp Clinic	28.195	-12.9088
Copperbelt	Ndola	co ZFDS Medical Centre Urban Health Centre	28.6391	-12.9425
Copperbelt	Ndola	co Zesco Urban Health Centre	28.6576	-12.966
Copperbelt	Kitwe	co Zamtan Urban Health Centre	28.2843	-12.8746
Copperbelt	Kitwe	co Wusakile GRZ Urban Health Centre	28.2182	-12.8528
Copperbelt	Kitwe	co Twatasha Urban Health Centre (Kitwe)	28.1913	-12.757
Copperbelt	Mufulira	co Twatasha Urban Health Centre	28.2673	-12.5734
Copperbelt	Ndola	co Twapia Urban Health Centre	28.5901	-12.9926
Copperbelt	Kalulushi	co Twaiteka Zambia Compound Health Post	28.0758	-12.631
Copperbelt	Luanshya	co TVTC Urban Health Centre	28.4297	-13.1257
Copperbelt	Ndola	co Tug-Argan Urban Health Centre	*	*
Copperbelt	Kitwe	co Tinna Medical Centre	28.2079	-12.7955
Copperbelt	Luanshya	co Thomson District Hospital	28.4302	-13.1405
Copperbelt	Ndola	co Telnor Urban Health Centre	28.6471	-12.9727
Copperbelt	Ndola	co TDRC Urban Health Centre	28.634	-12.9704
Copperbelt	Mufulira	co Taung-Up Clinic	28.2601	-12.5672
Copperbelt	Mpongwe	co St Theresa Mission Hospital	28.4208	-13.354
Copperbelt	Lufwanyama	co St Marys Rural Health Centre	27.3705	-12.894
Copperbelt	Lufwanyama	co St Joseph Rural Health Centre	28.0132	-12.8916
Copperbelt	Mpongwe	co St Anthony Rural Health Centre	27.9333	-13.452
Copperbelt	Kitwe	co Springs of Life Medical Centre	28.2152	-12.8259
Copperbelt	Kitwe	co SOS Kitwe Health Centre	28.2477	-12.8745
Copperbelt	Kitwe	co Sinozam Friendship Hospital	28.2103	-12.8306
Copperbelt	Masaiti	co Silangwa Health Post	28.7996	-13.4834
Copperbelt	Lufwanyama	co Shimukunami Rural Health Centre	27.6765	-12.8539
Copperbelt	Ndola	co Sathya Sai Urban Health Centre	28.6197	-12.9292
Copperbelt	Mufulira	co Ronald Ross Hospital	28.2422	-12.5482
Copperbelt	Luanshya	co Roan Antelope Referral Hospital	28.3875	-13.1369
Copperbelt	Kitwe	co Riverside Urban Health Centre	28.2399	-12.7921
Copperbelt	Ndola	co Railway Surgery Urban Health Centre	28.645	-12.9705
Copperbelt	Kitwe	co Progress Medical Centre	28.2252	-12.8097
Copperbelt	Ndola	co Peter Singogo Police Urban Health Centre	28.6304	-12.9713
Copperbelt	Ndola	co Northern Command Military Hospital	*	*
Copperbelt	Ndola	co Northern Breweries Urban Health Centre	28.6503	-12.9588
Copperbelt	Ndola	co Nkhwazi Urban Health Centre	28.6426	-12.9401
Copperbelt	Lufwanyama	co Nkana Health Post	28.0908	-12.8792
Copperbelt	Masaiti	co Njelemani Rural Health Centre	28.7356	-12.9751
Copperbelt	Luanshya	co New Town Urban Health Centre	28.4047	-13.1148
Copperbelt	Ndola	co Ndola Central Hospital	28.6337	-12.9702
Copperbelt	Kitwe	co Ndeke Village Health Centre	28.2464	-12.8381
Copperbelt	Ndola	co Ndeke Urban Health Centre (Ndola)	28.6606	-13.0031
Copperbelt	Kitwe	co Ndeke Urban Health Centre	28.2373	-12.8526
Copperbelt	Chingola	co Nchanga Urban Health Centre	27.8608	-12.5398
Copperbelt	Chingola	co Nchanga South Referral Hospital	27.8657	-12.5322
Copperbelt	Chingola	co Nchanga North Referral Hospital	27.8596	-12.5257
Copperbelt	Chingola	co Nchanga III Urban Health Centre	27.8803	-12.522
Copperbelt	Chingola	co Nchanga I Urban Health Centre	27.8676	-12.5209
Copperbelt	Mpongwe	co Nampamba Rural Health Centre	28.0747	-13.5739
Copperbelt	Mpongwe	co Mwinuna Rural Health Centre	28.0366	-13.8802
Copperbelt	Kitwe	co Mwekera Urban Health Centre	28.3562	-12.8551
Copperbelt	Kitwe	co Mwaiseni Urban Health Centre	28.2484	-12.8237
Copperbelt	Chingola	co Mutenda Rural Health Centre	27.3609	-12.392
Copperbelt	Lufwanyama	co Mushingashi Rural Health Centre	27.0748	-12.8553
Copperbelt	Ndola	co Mushili Urban Health Centre	28.6274	-13.0172
Copperbelt	Mufulira	co Murundu Rural Health Centre	28.3194	-12.4864
Copperbelt	Mufulira	co Mupena Health Post	28.3998	-12.5514
Copperbelt	Masaiti	co Mupapa Rural Health Centre	28.7015	-13.2969
Copperbelt	Kitwe	co Mulenga Urban Health Centre	28.2435	-12.8662
Copperbelt	Lufwanyama	co Mukutuma Rural Health Centre	27.8172	-12.9713
Copperbelt	Mufulira	co Mufulira Clinic 6 Urban Health Centre	28.2385	-12.551
Copperbelt	Mufulira	co Mufulira Clinic 5 Urban Health Centre	28.2248	-12.5322
Copperbelt	Mufulira	co Mufulira Clinic 3 Urban Health Centre	28.2277	-12.5406
Copperbelt	Mufulira	co Mufulira Clinic 1 Urban Health Centre	28.2364	-12.5476
Copperbelt	Chingola	co Muchinshi Rural Health Centre	27.5248	-12.4901
Copperbelt	Mpongwe	co Mpongwe Mission Hospital	28.1631	-13.5157
Copperbelt	Luanshya	co Mpatamatu Section 26 Urban Health Centre	28.3103	-13.0991
Copperbelt	Mufulira	co Mokambo Rural Health Centre	28.3398	-12.4364
Copperbelt	Masaiti	co Mishikishi Rural Health Centre	28.6771	-13.3845
Copperbelt	Kalulushi	co Mindolo Training Farms Urban Health Centre	28.1269	-12.8973
Copperbelt	Kitwe	co Mindolo 2 (Mopani) Clinic	28.1834	-12.7932
Copperbelt	Kitwe	co Mindolo 1 Urban Health Centre	28.1808	-12.7885
Copperbelt	Luanshya	co Mikomfwa Health Centre	28.4244	-13.1494
Copperbelt	Mpongwe	co Mikata Rural Health Centre	28.3463	-13.5589
Copperbelt	Masaiti	co Miengwe Rural Health Centre	28.7361	-13.4484
Copperbelt	Lufwanyama	co Mibenge Health Post	27.9105	-12.9684
Copperbelt	Mpongwe	co Mfulabunga Rural Health Centre	28.0322	-13.4951
Copperbelt	Ndola	co Mery Berg Urban Health Centre	28.6338	-12.9619
Copperbelt	Ndola	co Masala New Urban Health Centre	28.6407	-13.0038
Copperbelt	Ndola	co Masala Main Urban Health Centre	28.6427	-12.9953
Copperbelt	Masaiti	co Masaiti District Hospital	28.6878	-13.334
Copperbelt	Masaiti	co Masaiti Council Rural Health Centre	28.4057	-13.2596
Copperbelt	Masaiti	co Masaiti Boma Rural Health Centre	28.4153	-13.3217
Copperbelt	Luanshya	co Maposa Health Post	28.3955	-12.9995
Copperbelt	Mufulira	co Malcolm Watson Hospital	28.2498	-12.5452
Copperbelt	Luanshya	co Malaika Clinic	28.4108	-13.1805
Copperbelt	Luanshya	co Main Urban Health Centre	28.4194	-13.1395
Copperbelt	Ndola	co Mahatma Gandhi Urban Health Centre	28.6577	-12.9445
Copperbelt	Mpongwe	co Machiya Rural Health Centre	27.6149	-13.6465
Copperbelt	Mpongwe	co Lyobeka Health Post	28.4094	-13.3677
Copperbelt	Lufwanyama	co Lumpuma Rural Health Centre	27.9119	-13.1258
Copperbelt	Chingola	co Lulamba Urban Health Centre	27.8479	-12.5751
Copperbelt	Kalulushi	co Lukoshi Rural Health Centre	28.1438	-12.6175
Copperbelt	Lufwanyama	co Lufwanyama District Hospital	27.6367	-12.8581
Copperbelt	Ndola	co Lubuto Urban Health Centre	28.6158	-13.0075
Copperbelt	Chililabombwe	co Lubengele Urban Health Centre	27.8324	-12.3619
Copperbelt	Mufulira	co Luansobe Rural Health Centre	28.189	-12.5123
Copperbelt	Luanshya	co Luanshya Mine Hospital	28.4051	-13.1297
Copperbelt	Kitwe	co Luangwa Urban Health Centre	28.2503	-12.8819
Copperbelt	Kitwe	co Kwacha Urban Health Centre	28.2231	-12.7816
Copperbelt	Chililabombwe	co Konkola Mine Private Hospital	27.828	-12.3686
Copperbelt	Chililabombwe	co Konkola Health Post	27.7572	-12.299
Copperbelt	Chililabombwe	co Konkola 1 Urban Health Centre	27.8279	-12.3607
Copperbelt	Kitwe	co Kitwe District Police Clinic	28.2182	-12.8528
Copperbelt	Kitwe	co Kitwe Central Referral Hospital	28.2091	-12.7975
Copperbelt	Kitwe	co KCM Nkana Clinic	28.2118	-12.8253
Copperbelt	Mufulira	co Kawama West Health Post	28.2178	-12.5698
Copperbelt	Ndola	co Kawama Urban Health Centre (Ndola)	28.618	-12.9142
Copperbelt	Luanshya	co Kawama Urban Health Centre (Lua)	28.3102	-13.1211
Copperbelt	Kitwe	co Kawama Kitwe Urban Health Centre	28.2047	-12.7499
Copperbelt	Ndola	co Kavu Urban Health Centre	28.6669	-13.0935
Copperbelt	Ndola	co Katondo Health Centre	28.6977	-13.0222
Copperbelt	Chililabombwe	co Kasumbalesa Urban Health Centre	27.7968	-12.2676
Copperbelt	Chingola	co Kasompe Urban Health Centre	27.8939	-12.5918
Copperbelt	Mpongwe	co Kasamba Rural Health Centre	28.2618	-13.2625
Copperbelt	Luanshya	co Kapupulu Chawama Health Post	28.416	-13.0486
Copperbelt	Lufwanyama	co Kapilamikwa Health Post	27.5144	-12.9248
Copperbelt	Mpongwe	co Kanyenda Rural Health Centre	28.2378	-13.4351
Copperbelt	Mufulira	co Kansuswa Rural Health Centre	28.2082	-12.5982
Copperbelt	Ndola	co Kansheshi Prison Urban Health Centre	28.6251	-12.9433
Copperbelt	Ndola	co Kaniki Urban Health Centre	28.5322	-12.8605
Copperbelt	Mufulira	co Kamuchanga Urban Health Centre	28.2432	-12.567
Copperbelt	Mufulira	co Kamuchanga District Hospital	28.2453	-12.5768
Copperbelt	Kitwe	co Kamitondo Urban Health Centre	28.2163	-12.7911
Copperbelt	Kitwe	co Kamfinsa Urban Health Centre	28.3341	-12.8729
Copperbelt	Mpongwe	co Kalweo Rural Health Centre	28.6445	-13.8024
Copperbelt	Kalulushi	co Kalulushi Township Urban Health Centre	28.0981	-12.8462
Copperbelt	Kalulushi	co Kalulushi Government Urban Health Centre	28.0991	-12.8486
Copperbelt	Kalulushi	co Kalulushi General Hospital	28.1004	-12.8329
Copperbelt	Ndola	co Kaloko Urban Health Centre	28.6364	-13.0388
Copperbelt	Masaiti	co Kaloko Rural Health Centre	28.5254	-13.5528
Copperbelt	Chingola	co Kalilo Rural Health Centre	27.7672	-12.4916
Copperbelt	Ndola	co Kalewa Barracks Urban Health Centre	*	*
Copperbelt	Kalulushi	co Kalengwa South Health Post	28.0787	-12.8534
Copperbelt	Chililabombwe	co Kakoso Urban Health Centre	27.8555	-12.3731
Copperbelt	Kitwe	co Kakolo Rural Health Centre	28.3376	-12.9275
Copperbelt	Masaiti	co Kafulafuta Rural Health Centre	28.3295	-13.2545
Copperbelt	Luanshya	co Kafubu Block Urban Health Centre	28.5328	-13.1526
Copperbelt	Mufulira	co Kafironda Health Post	28.1834	-12.6287
Copperbelt	Ndola	co Kabushi Urban Health Centre	28.6282	-13.0015
Copperbelt	Chingola	co Kabundi East Urban Health Centre	27.8913	-12.5279
Copperbelt	Kitwe	co Itimpi Urban Health Centre	28.1722	-12.7423
Copperbelt	Ndola	co Itawa Urban Health Centre	28.6509	-12.9914
Copperbelt	Kitwe	co Ipusukilo Urban Health Centre	28.2466	-12.779
Copperbelt	Mpongwe	co Ipumbu Rural Health Centre	27.845	-13.6378
Copperbelt	Chingola	co Ipafu Rural Health Centre	27.6911	-12.5251
Copperbelt	Kalulushi	co Ichimpe Rural Health Centre	28.1254	-12.741
Copperbelt	Kitwe	co Hillview Medical Centre	28.2208	-12.8025
Copperbelt	Ndola	co Hilltop Hospital	28.6395	-12.9774
Copperbelt	Kitwe	co Garnatone Urban Health Centre	28.1776	-12.739
Copperbelt	Lufwanyama	co Fungulwe Rural Health Centre	27.4509	-13.1819
Copperbelt	Luanshya	co Franco Urban Health Centre	28.4328	-13.1626
Copperbelt	Masaiti	co Fiwale Rural Health Centre	28.7174	-13.2086
Copperbelt	Luanshya	co Fisenge Urban Health Centre	28.4652	-13.0686
Copperbelt	Ndola	co Dola Hill Urban Health Centre	28.5943	-12.9608
Copperbelt	Kitwe	co Company Urban Health Centre	28.2125	-12.8178
Copperbelt	Ndola	co Commando Urban Health Centre	28.6173	-13.0711
Copperbelt	Chingola	co Chiwempala Urban Health Centre	27.8437	-12.5488
Copperbelt	Masaiti	co Chiwala Health Post	28.7213	-13.0093
Copperbelt	Ndola	co Chipokota Mayamba Urban Health Centre	28.6094	-12.9319
Copperbelt	Chingola	co Chingola Municipal Council Urban Health Centre	27.8659	-12.5446
Copperbelt	Ndola	co CHINAN Urban Health Centre	28.6466	-12.9688
Copperbelt	Kitwe	co Chimwemwe Urban Health Centre	28.2017	-12.7713
Copperbelt	Masaiti	co Chilese Rural Health Centre	28.6752	-13.5593
Copperbelt	Luanshya	co Chilabula Urban Health Centre	28.4005	-13.1778
Copperbelt	Kalulushi	co Chibuluma Urban Health Centre	28.1371	-12.8516
Copperbelt	Mpongwe	co Chibuli Health Post	28.3357	-13.3954
Copperbelt	Kalulushi	co Chibote Health Post	28.1403	-12.8677
Copperbelt	Mufulira	co Chibolya Urban Health Centre	28.2559	-12.5611
Copperbelt	Kalulushi	co Chembe Health Post	27.9873	-12.8394
Copperbelt	Chingola	co Chawama Urban Health Centre	27.8404	-12.5579
Copperbelt	Kitwe	co Chavuma Urban Health Centre	28.322	-12.8845
Copperbelt	Kalulushi	co Chati Rural Health Centre	27.8046	-12.8038
Copperbelt	Kitwe	co Chamboli J (Mopani) Urban Health Centre	28.225	-12.859
Copperbelt	Kalulushi	co Chambishi Government Urban Health Centre	28.0626	-12.64
Copperbelt	Luanshya	co Chaisa Urban Health Centre	28.364	-13.128
Copperbelt	Kitwe	co CBU Urban Health Centre	28.2396	-12.8051
Copperbelt	Kitwe	co Carewell Medical Centre	28.2117	-12.8251
Copperbelt	Mufulira	co Butondo C Urban Health Centre	28.2027	-12.5201
Copperbelt	Mufulira	co Buteko Urban Health Centre	28.2478	-12.5863
Copperbelt	Lufwanyama	co Bulaya Rural Health Centre	28.1464	-12.9572
Copperbelt	Kitwe	co Bulangililo Urban Health Centre	28.2291	-12.771
Copperbelt	Kitwe	co Buchi Small Chest Urban Health Centre	28.2067	-12.7879
Copperbelt	Kitwe	co Buchi Main Urban Health Centre	28.2089	-12.7949
Copperbelt	Ndola	co Bank of Zambia Urban Health Centre	28.6497	-12.9708
Copperbelt	Ndola	co Arthur Davison Hospital	28.6472	-12.948
Copperbelt	Luanshya	co Allessandras Urban Health Centre	28.4418	-13.15
Copperbelt	Luanshya	co 73 Independence Urban Health Centre	28.4085	-13.131
Central	Kabwe	ce ZNS Kabwe Urban Health Centre	28.3491	-14.5345
Central	Mumbwa	ce Zambia Air Force Mumbwa Rural Health Centre	*	*
Central	Chitambo	ce Yoramu Mwanje Health Post	30.3268	-12.8026
Central	Kapiri_Mposhi	ce Waya Rural Health Centre	28.004	-14.3515
Central	Mkushi	ce Twatasha Health Post	29.464	-13.8056
Central	Chibombo	ce Twalumba Rural Health Centre	28.1394	-14.9974
Central	Luano	ce Tuyu Rural Health Centre	29.3966	-13.6246
Central	Kapiri_Mposhi	ce Tazara Urban Health Centre	28.6807	-13.9569
Central	Kapiri_Mposhi	ce St Pauls Rural Health Centre	28.6194	-14.3335
Central	Chibombo	ce Shimukuni Rural Health Centre	27.903	-14.7674
Central	Mumbwa	ce Shimbizhi Health Post	27.101	-15.0258
Central	Chibombo	ce Shifwankula Health Post	28.259	-15.3117
Central	Serenje	ce Serenje Hospital Affiliated Health Centre	30.2347	-13.2352
Central	Kabwe	ce Railway Surgery Urban Health Centre	28.4421	-14.4479
Central	Kabwe	ce Pollen Urban Health Centre	28.4629	-14.4412
Central	Luano	ce Old Mkushi Rural Health Centre	29.3972	-14.4162
Central	Mkushi	ce Nyenje Health Post	29.5783	-14.1311
Central	Mkushi	ce Nshinso Rural Health Centre	29.7538	-13.6174
Central	Mkushi	ce Nkumbi Rural Health Centre	29.0693	-13.7431
Central	Mkushi	ce Nkolonga Health Post	29.5787	-13.5898
Central	Kapiri_Mposhi	ce Nkole Rural Health Centre	28.8074	-13.7656
Central	Kabwe	ce Ngungu Urban Health Centre	28.4441	-14.3928
Central	Ngabwe	ce Ngabwe Rural Health Centre	27.2543	-14.0857
Central	Kapiri_Mposhi	ce Ndeke Urban Health Centre	28.6925	-13.9674
Central	Serenje	ce Nchimishi Rural Health Centre	29.9958	-13.4782
Central	Kabwe	ce Natuseko Urban Health Centre	28.4597	-14.403
Central	Itezhi_tezhi	ce Nansenga Rural Health Centre	26.7895	-15.3952
Central	Mumbwa	ce Nangoma Mission Hospital	27.3627	-15.1274
Central	Mkushi	ce Nambo Rural Health Post	29.5537	-13.607
Central	Mumbwa	ce Nambala Rural Health Centre	27.0299	-15.1067
Central	Chibombo	ce Namayani Health Post	27.9466	-15.2435
Central	Chibombo	ce Naluyanda Rural Health Centre	28.1985	-15.3073
Central	Mumbwa	ce Nalubanda Rural Health Centre	27.0762	-15.4121
Central	Kabwe	ce Nakoli Urban Health Centre	28.4498	-14.4078
Central	Chitambo	ce Nakatambo Rural Health Centre	30.7743	-12.8527
Central	Mumbwa	ce Nakanjoli Rural Health Centre	26.7524	-15.1577
Central	Mumbwa	ce Myooye Rural Health Centre	27.3428	-15.2185
Central	Chibombo	ce Mwelebi Keembe Health Post	27.5997	-14.8802
Central	Chibombo	ce Mwanjuni Health Post	28.2688	-15.2608
Central	Chibombo	ce Mwachisompola Rural Health Centre	27.992	-14.9057
Central	Chibombo	ce Mwachisompola Demo Zone	27.9542	-14.911
Central	Itezhi_tezhi	ce Muunga Rural Health Centre	26.9792	-15.3636
Central	Kapiri_Mposhi	ce Mutaba Urban Health Centre	28.6683	-13.9254
Copperbelt	Masaiti	ce Mutaba Urban Health Centre	28.8272	-13.2964
Central	Mkushi	ce Musofu Rural Health Centre	29.0413	-13.5139
Central	Chibombo	ce Muntemba Rural Health Centre	27.8291	-15.0036
Central	Mkushi	ce Munsakamba Health Post	29.3505	-13.5613
Central	Chibombo	ce Mungule Rural Health Centre	28.1562	-15.2181
Central	Mumbwa	ce Mumbwa District Hospital	27.0533	-14.9761
Central	Ngabwe	ce Mumbachala Health Centre	27.4175	-14.0989
Central	Mkushi	ce Mulungwe Rural Health Centre	29.8127	-13.9184
Central	Kapiri_Mposhi	ce Mulungushi University Clinic	28.5597	-14.2934
Central	Chisamba	ce Mulungushi Agro Rural Health Centre	28.8021	-14.6605
Central	Mkushi	ce Mulundu Health Post	29.4096	-13.614
Central	Serenje	ce Mulilima Rural Health Centre	29.9166	-13.3658
Central	Chitambo	ce Mulaushi Health Post	30.4117	-12.7266
Central	Ngabwe	ce Mukubwe Rural Health Centre	27.7467	-13.8984
Central	Kapiri_Mposhi	ce Mukonchi Rural Health Centre	28.8176	-14.2634
Central	Kabwe	ce Mukobeko Township Urban Health Centre	28.4092	-14.4191
Central	Chitambo	ce Muchinka Rural Health Centre	30.44	-12.9373
Central	Mumbwa	ce Muchabi Rural Health Centre	27.2791	-15.4456
Central	Mumbwa	ce Mpusu Health Post	27.0609	-14.4608
Central	Kapiri_Mposhi	ce Mpunde Rural Health Centre	28.2161	-14.2098
Central	Kabwe	ce Mpima Dairy Rural Health Centre	28.5779	-14.3631
Central	Serenje	ce Mpepetwe Rural Health Centre	*	*
Central	Chisamba	ce Momboshi Health post	28.3615	-14.7885
Central	Mkushi	ce Mkushi District Hospital	29.3953	-13.6166
Central	Luano	ce Mkushi Copper Mine Rural Health Centre	29.1487	-13.9541
Central	Serenje	ce Miswema Health Post	30.6537	-13.1741
Central	Mkushi	ce Miloso Health Post	29.5464	-13.7975
Central	Mkushi	ce Mikunku Rural Health centre	29.0434	-13.7909
Central	Luano	ce Mboshya Rural Health Centre (Mkushi)	29.7572	-14.6632
Central	Chibombo	ce Mboshya Rural Health Centre	27.8693	-15.2314
Central	Luano	ce Mboroma Rural Health Centre	30.1325	-14.1173
Central	Kabwe	ce Maximum Prison Health Post	28.4101	-14.393
Central	Itezhi_tezhi	ce Masemu Urban Health Centre	26.0332	-15.7398
Central	Itezhi_tezhi	ce Masasabi Health Post	26.155	-15.6587
Central	Mkushi	ce Masansa Rural Health Centre	29.3871	-13.9451
Central	Chisamba	ce Malombe Rural Health Centre	28.1885	-14.6787
Central	Serenje	ce Malcom Moffat Rural Health Centre	30.2403	-13.2208
Central	Chibombo	ce Malambanyama Rural Health Centre	27.7025	-14.8624
Central	Kabwe	ce Makupu B Health Post	28.3235	-14.3896
Central	Kabwe	ce Makululu Urban Health Centre	28.4136	-14.4453
Central	Chibombo	ce Makoka Rural Health Centre	27.7768	-14.6914
Central	Mumbwa	ce Maimwene Health Post	27.2026	-14.9419
Central	Serenje	ce Mailo Rural Health Centre	30.9024	-13.0546
Central	Kabwe	ce Mahatma Ghandhi Memorial Urban Health Centre	28.4615	-14.4356
Central	Mumbwa	ce Lutale Rural Health Centre	26.8878	-15.126
Central	Serenje	ce Lusiwasi Health Post	31.0306	-13.3236
Central	Kapiri_Mposhi	ce Lunsemfwa Rural Health Centre	29.1225	-14.5068
Central	Mumbwa	ce Lungobe Rural Health Centre	26.8216	-15.0157
Central	Kapiri_Mposhi	ce Lunchu B Rural Health Centre	28.8842	-14.0011
Central	Serenje	ce Lumpampa Health Post	30.1308	-13.2116
Central	Kapiri_Mposhi	ce Lukomba Health Post	28.9001	-13.8782
Central	Mumbwa	ce Luili Rural Health Centre	27.1899	-15.1607
Central	Mkushi	ce Luanshimba Rural Health Centre (Mkushi)	*	*
Central	Kapiri_Mposhi	ce Luanshimba Rural Health Centre	28.5716	-14.2241
Central	Chisamba	ce Liteta District Hospital	28.0631	-14.7805
Central	Serenje	ce Kunda Lumwanshya Health Post	30.2739	-13.5508
Central	Mumbwa	ce Keezwa Rural Health Centre	27.4534	-15.3899
Central	Chibombo	ce Keembe Rural Health Centre	27.7802	-14.9024
Central	Chibombo	ce Kayosha Rural Health Centre	28.2374	-15.2038
Central	Kapiri_Mposhi	ce Kawama Urban Health Centre (Kapiri)	28.6894	-13.9878
Central	Kabwe	ce Kawama Urban Health Centre (Kabwe)	28.4284	-14.4204
Central	Luano	ce Kaundula Rural Health Centre	29.661	-14.1932
Central	Kabwe	ce Katondo Urban Health Centre	28.4717	-14.4567
Central	Chisamba	ce Kasosolo Health Post	28.7299	-14.4835
Central	Serenje	ce Kaseba Health Post	30.3991	-13.5101
Central	Kabwe	ce Kasavasa Rural Health Centre	28.3779	-14.5775
Central	Kabwe	ce Kasanda Urban Health Centre	28.4263	-14.4554
Central	Kapiri_Mposhi	ce Kapiri Urban Health Centre	28.6775	-13.9665
Central	Chibombo	ce Kaparu Rural Health Centre	27.7537	-14.9739
Central	Chibombo	ce Kanwanjiba Health Post	27.8143	-15.1457
Central	Serenje	ce Kanona Health Post	30.6281	-13.0718
Central	Kabwe	ce Kangomba Health Post	28.4093	-14.5265
Central	Kapiri_Mposhi	ce Kampumba Rural Health Centre	29.0055	-14.5626
Central	Mumbwa	ce Kamilambo Rural Health Centre	27.1324	-14.7381
Central	Chibombo	ce Kamaila Health Post	28.3093	-15.0963
Central	Kabwe	ce Kalwelwe Health Centre	28.3491	-14.7085
Central	Mumbwa	ce Kalenda Zambia National Service Rural Health Centre	26.884	-14.712
Central	Kapiri_Mposhi	ce Kakulu Rural Health Centre	28.6002	-14.0882
Central	Mumbwa	ce Kaindu Rural Health Centre	26.92	-14.533
Central	Kapiri_Mposhi	ce Kafinda Rural Health Centre	29.0277	-14.1317
Central	Chitambo	ce Kafinda Health Post	30.3927	-12.6083
Central	Kabwe	ce Kabwe Mine Hospital	28.4384	-14.4486
Central	Kabwe	ce Kabwe General Hospital	28.4296	-14.4349
Central	Mumbwa	ce Kabwanga Rural Health Centre	27.0284	-14.9209
Central	Serenje	ce Kabundi Rural Health Centre	30.0208	-13.0179
Central	Chibombo	ce Kabangalala Rural Health Centre	27.7287	-15.1689
Central	Serenje	ce Kabamba Rural Health Centre	30.3574	-13.1802
Central	Itezhi_tezhi	ce Kaanzwa Rural Health Centre	26.1073	-15.6517
Central	Itezhi_tezhi	ce Itumbi Rural Health Post	26.0208	-15.5031
Central	Itezhi_tezhi	ce Itezhi-Tezhi District Hospital	26.0266	-15.7383
Central	Chibombo	ce Ipongo Rural Health Centre	27.2893	-14.574
Central	Kabwe	ce Hamdudu Health Post	28.3512	-14.6372
Central	Chibombo	ce Golden Valley Rural Health Centre	28.0935	-14.9693
Central	Mkushi	ce Fiwila Rural Health Centre	29.6059	-13.9709
Central	Kabwe	ce Chreso Ministries Health Post	28.4462	-14.4526
Central	Kabwe	ce Chowa Urban Health Centre	28.4436	-14.4595
Central	Mumbwa	ce Chiwena Rural Health Centre	27.2672	-14.9975
Central	Mkushi	ce Chitina Health Post	29.1129	-13.6555
Central	Chibombo	ce Chitanda Rural Health Centre	27.5935	-14.6371
Central	Kapiri_Mposhi	ce Chitaba Rural Health Centre	28.3452	-14.0619
Central	Serenje	ce Chisomo Rural Health Centre	30.6694	-13.5917
Central	Mkushi	ce Chisanga Rural Health Centre	28.899	-13.5867
Central	Chisamba	ce Chisamba Rural Health Centre	28.3772	-14.9834
Central	Chibombo	ce Chipeso Rural Health Centre	27.9972	-15.1962
Central	Kapiri_Mposhi	ce Chipepo Rural Health Centre	28.1036	-14.1126
Central	Chisamba	ce Chipembi Rural Health Centre	28.5758	-14.9323
Central	Kapiri_Mposhi	ce Chilumba Rural Health Centre	28.1935	-14.3963
Central	Luano	ce Chikupili Rural Health Centre	29.2426	-14.0773
Central	Chisamba	ce Chikonkomene Health Post	28.5503	-14.6798
Central	Chibombo	ce Chikobo Rural Health Centre	28.0547	-14.7772
Central	Chibombo	ce Chibombo Rural Health Centre	28.0759	-14.6638
Central	Serenje	ce Chibobo Health Post	30.0209	-13.0181
Central	Mkushi	ce Chibefwe Rural Health Centre	29.3951	-13.6169
Central	Serenje	ce Chibale Rural Health Centre	30.1477	-13.5922
Central	Kapiri_Mposhi	ce Chawama Urban Health Centre	28.6673	-13.9408
Central	Kapiri_Mposhi	ce Chapusha Health post	28.1804	-14.0536
Central	Kapiri_Mposhi	ce Chankomo Rural Health Centre	29.0477	-13.9026
Central	Mkushi	ce Changilo Health Post	29.6158	-13.542
Central	Chibombo	ce Chamakubi Health Post	27.642	-14.7999
Central	Chitambo	ce Chalilo Rural Health Centre	30.352	-12.4625
Central	Mkushi	ce Chalata Rural Health Centre	29.6831	-13.551
Central	Kabwe	ce Bwacha Urban Health Centre	28.4407	-14.4081
Central	Itezhi_tezhi	ce Buunga Health Post	26.2583	-15.7204
Central	Itezhi_tezhi	ce Bushinga Rural Health Post	26.0565	-15.5837
Central	Mumbwa	ce Bulungu Urban Health Centre	27.0651	-14.9828
Central	Itezhi_tezhi	ce Basanga Rural Health Centre	26.0937	-15.9001
Central	Itezhi_tezhi	ce Banamwaze Rural Health Centre	26.5901	-15.6348
